# Supplementary material for: 6,6′-Diamino-1,1′,3,3′-tetra­methyl-5,5′-(4-chloro­benzyl­idene)bis­[pyrimidine-2,4(1H,3H)-dione]
Source: Acta Crystallogr Sect E Struct Rep Online. 2009 Sep 9;65(Pt 10):o2416–7. doi: 10.1107/S1600536809035818 (PMC2970351; doi:10.1107/S1600536809035818)
Supplement: Supplementary file 1 [file e-65-o2416-sup1.cif]

##############################################################################
###                                                                        ###
###        Electronic paper (Acta Crystallographica Section E)             ###
###                                                                        ###
##############################################################################
#                                                                            #
# This CIF contains the data in a paper accepted for publication in Acta     #
# Crystallographica Section E. It conforms to the requirements of Notes      #
# for Authors for Section E, and has been peer reviewed under the auspices   #
# of the IUCr Commission on Journals.                                        #
#                                                                            #
# Full details of the Crystallographic Information File format               #
# are given in the paper "The Crystallographic Information File (CIF):       #
# a New Standard Archive File for Crystallography" by S. R. Hall, F. H.      #
# Allen and I. D. Brown [Acta Cryst. (1991), A47, 655-685].                  #
#                                                                            #
# The current version of the core CIF dictionary is obtainable from          #
# ftp://ftp.iucr.org/pub/cif_core.dic. The current version number is 2.4.    #
#                                                                            #
# Software is freely available for graphical display of the structure(s) in  #
# this CIF.  For information consult the CIF home page http://www.iucr.org/  #
# cif/home.html                                                              #
#                                                                            #
# This file may be used for bona fide research purposes within the           #
# scientific community so long as proper attribution is given to the journal # 
# article from which it was obtained.                                        #
#                                                                            #
##############################################################################
                                             
data_I
_audit_creation_method     SHELXL-97
_chemical_name_systematic
;
6,6'-Diamino-1,1',3,3'-tetramethyl-5,5'-(4-chlorobenzylidene)bis[pyrimidine-
2,4(1<i>H</i>,3<i>H</i>)-dione]
;
_chemical_name_common
;
<i>p</i>-chlorophenyl-bis(6-amino-1,3-dimethyluracil-5-yl)methane
;
_chemical_formula_moiety     'C19 H21 Cl N6 O4'
_chemical_formula_sum     'C19 H21 Cl N6 O4'
_chemical_formula_iupac     'C19 H21 Cl N6 O4'
_chemical_formula_weight     432.87
_chemical_melting_point     ?
_symmetry_cell_setting     Orthorhombic
_symmetry_space_group_name_H-M     'P 21 21 21'
loop_
    _symmetry_equiv_pos_as_xyz
    'x, y, z'
    '-x+1/2, -y, z+1/2'
    'x+1/2, -y+1/2, -z'
    '-x, y+1/2, -z+1/2'
_cell_length_a     11.5365(3)
_cell_length_b     14.5935(4)
_cell_length_c     23.2102(6)
_cell_angle_alpha     90.00
_cell_angle_beta     90.00
_cell_angle_gamma     90.00
_cell_volume     3907.62(18)
_cell_formula_units_Z     8
_cell_measurement_reflns_used     9985
_cell_measurement_theta_min     2.24
_cell_measurement_theta_max     25.70
_cell_measurement_temperature     293(2)
_exptl_crystal_description     'blocks'
_exptl_crystal_colour     'colorless'
_exptl_crystal_size_max     0.40
_exptl_crystal_size_mid     0.28
_exptl_crystal_size_min     0.16
_exptl_crystal_density_diffrn     1.472
_exptl_crystal_density_meas     ?
_exptl_crystal_density_method     'not measured'
_exptl_crystal_F_000     1808
_exptl_absorpt_coefficient_mu     0.237
_exptl_absorpt_correction_type     none
_exptl_absorpt_process_details     ?
_exptl_absorpt_correction_T_min     ?
_exptl_absorpt_correction_T_max     ?
_exptl_special_details
;
;
_diffrn_ambient_temperature     293(2)
_diffrn_radiation_type     MoK\a
_diffrn_radiation_wavelength     0.71073
_diffrn_radiation_source     'fine-focus sealed tube'
_diffrn_radiation_monochromator     graphite
_diffrn_measurement_device_type     'Bruker SMART CCD area-detector'
_diffrn_measurement_method     '\f and \w'
_diffrn_detector_area_resol_mean     ?
_diffrn_reflns_number     53787
_diffrn_reflns_av_R_equivalents     0.0379
_diffrn_reflns_av_sigmaI/netI     0.0363
_diffrn_reflns_theta_min     1.65
_diffrn_reflns_theta_max     28.39
_diffrn_reflns_theta_full     28.39
_diffrn_measured_fraction_theta_max     0.996
_diffrn_measured_fraction_theta_full     0.996
_diffrn_reflns_limit_h_min     -15
_diffrn_reflns_limit_h_max     15
_diffrn_reflns_limit_k_min     -19
_diffrn_reflns_limit_k_max     19
_diffrn_reflns_limit_l_min     -30
_diffrn_reflns_limit_l_max     30
_diffrn_standards_number     ?
_diffrn_standards_interval_count     ?
_diffrn_standards_interval_time     ?
_diffrn_standards_decay_%     ?
_refine_special_details
;
Refinement of <i>F</i>^2^ against ALL reflections. The weighted <i>R</i>-factor
<i>wR</i> and goodness of fit <i>S</i> are based on <i>F</i>^2^, conventional
<i>R</i>-factors <i>R</i> are based on <i>F</i>, with <i>F</i> set to zero for
negative <i>F</i>^2^. The threshold expression of <i>F</i>^2^ >
2\s(<i>F</i>^2^) is used only for calculating <i>R</i>-factors(gt) <i>etc</i>.
and is not relevant to the choice of reflections for refinement.
<i>R</i>-factors based on <i>F</i>^2^ are statistically about twice as large
as those based on <i>F</i>, and <i>R</i>- factors based on ALL data will be
even larger.
;
_reflns_number_total     9742
_reflns_number_gt     6901
_reflns_threshold_expression     I>2\s(I)
_refine_ls_structure_factor_coef     Fsqd
_refine_ls_matrix_type     full
_refine_ls_R_factor_all     0.0844
_refine_ls_R_factor_gt     0.0563
_refine_ls_wR_factor_gt     0.1508
_refine_ls_wR_factor_ref     0.1664
_refine_ls_goodness_of_fit_ref     1.058
_refine_ls_restrained_S_all     1.058
_refine_ls_number_reflns     9742
_refine_ls_number_parameters     549
_refine_ls_number_restraints     0
_refine_ls_hydrogen_treatment     constr
_refine_ls_weighting_scheme     calc
_refine_ls_weighting_details
           'calc w=1/[\s^2^(Fo^2^)+(0.09P)^2^+0.7964P] where P=(Fo^2^+2Fc^2^)/3'
_atom_sites_solution_hydrogens     geom
_atom_sites_solution_primary     direct
_atom_sites_solution_secondary     difmap
_refine_ls_shift/su_max     0.000
_refine_ls_shift/su_mean     0.000
_refine_diff_density_max     1.267
_refine_diff_density_min     -0.282
_refine_ls_extinction_method     none
_refine_ls_extinction_coef     ?
_refine_ls_abs_structure_details     'Flack (1983), 4345 Friedel pairs'
_refine_ls_abs_structure_Flack     0.15(8)
loop_
    _atom_type_symbol
    _atom_type_description
    _atom_type_scat_dispersion_real
    _atom_type_scat_dispersion_imag
    _atom_type_scat_source
    'C' 'C' 0.0033 0.0016
                         'International Tables Vol C Tables 4.2.6.8 and 6.1.1.4'
    'H' 'H' 0.0000 0.0000
                         'International Tables Vol C Tables 4.2.6.8 and 6.1.1.4'
    'N' 'N' 0.0061 0.0033
                         'International Tables Vol C Tables 4.2.6.8 and 6.1.1.4'
    'O' 'O' 0.0106 0.0060
                         'International Tables Vol C Tables 4.2.6.8 and 6.1.1.4'
    'Cl' 'Cl' 0.1484 0.1585
                         'International Tables Vol C Tables 4.2.6.8 and 6.1.1.4'
_computing_data_collection     'SMART (Bruker, 2001)'
_computing_cell_refinement     'SAINT (Bruker, 2001)'
_computing_data_reduction     'SAINT (Bruker, 2001)'
_computing_structure_solution     'SHELXS97 (Sheldrick, 2008)'
_computing_structure_refinement     'SHELXL97 (Sheldrick, 2008)'
_computing_molecular_graphics     'XP in SHELXTL (Sheldrick, 2008)'
_computing_publication_material     'PLATON (Spek, 2009)'
loop_
    _atom_site_type_symbol
    _atom_site_label
    _atom_site_fract_x
    _atom_site_fract_y
    _atom_site_fract_z
    _atom_site_U_iso_or_equiv
    _atom_site_adp_type
    _atom_site_calc_flag
    _atom_site_refinement_flags
    _atom_site_occupancy
    _atom_site_disorder_assembly
    _atom_site_disorder_group
    Cl Cl1 0.87268(9) 0.84719(7) 0.14783(4) 0.0691(3) Uani d . 1 . .
    Cl Cl2 0.62621(10) 0.67886(8) 0.36362(6) 0.0842(4) Uani d . 1 . .
    O O8 1.06232(19) 0.88990(14) 0.27567(9) 0.0449(5) Uani d . 1 . .
    N N10 0.9975(2) 1.12225(16) 0.18849(10) 0.0409(6) Uani d . 1 . .
    C C27 0.9774(3) 1.0599(2) 0.38507(12) 0.0388(6) Uani d . 1 . .
    O O1 0.43437(19) 0.63236(14) 0.23040(9) 0.0462(5) Uani d . 1 . .
    N N11 1.0865(2) 0.97903(16) 0.19627(10) 0.0384(5) Uani d . 1 . .
    N N6 0.3816(2) 0.59997(17) 0.11616(11) 0.0452(6) Uani d . 1 . .
    H H6A 0.3264 0.6301 0.1000 0.054 Uiso calc R 1 . .
    H H6B 0.4096 0.6184 0.1485 0.054 Uiso calc R 1 . .
    N N2 0.4159(2) 0.53819(17) 0.30849(10) 0.0392(6) Uani d . 1 . .
    C C11 0.4596(3) 0.55679(19) 0.25331(12) 0.0362(6) Uani d . 1 . .
    C C14 0.5145(3) 0.4746(2) 0.11458(12) 0.0403(7) Uani d . 1 . .
    C C36 1.0386(2) 0.96383(19) 0.25117(12) 0.0351(6) Uani d . 1 . .
    C C3 0.6561(3) 0.6419(2) 0.11131(12) 0.0402(6) Uani d . 1 . .
    H H3 0.6126 0.6229 0.0798 0.048 Uiso calc R 1 . .
    N N1 0.5063(2) 0.39511(16) 0.31134(10) 0.0386(6) Uani d . 1 . .
    C C10 0.4440(3) 0.4624(2) 0.34031(13) 0.0396(6) Uani d . 1 . .
    O O7 1.0992(2) 1.06161(18) 0.11334(10) 0.0649(7) Uani d . 1 . .
    O O6 0.8555(2) 1.19062(15) 0.38902(10) 0.0514(5) Uani d . 1 . .
    C C9 0.5423(2) 0.40516(19) 0.25483(11) 0.0338(6) Uani d . 1 . .
    C C1 0.5849(3) 0.50156(19) 0.16763(12) 0.0371(6) Uani d . 1 . .
    H H1 0.6471 0.4558 0.1680 0.044 Uiso calc R 1 . .
    C C30 0.9395(3) 1.1447(2) 0.40763(13) 0.0421(7) Uani d . 1 . .
    N N9 1.1133(2) 0.93617(19) 0.38994(12) 0.0477(6) Uani d . 1 . .
    H H9A 1.1693 0.9094 0.4076 0.057 Uiso calc R 1 . .
    H H9B 1.0852 0.9126 0.3590 0.057 Uiso calc R 1 . .
    C C20 0.9093(2) 1.02501(19) 0.33366(12) 0.0353(6) Uani d . 1 . .
    H H20 0.8455 1.0691 0.3310 0.042 Uiso calc R 1 . .
    C C34 0.9553(3) 1.11502(19) 0.24430(12) 0.0355(6) Uani d . 1 . .
    O O4 0.6321(3) 0.34234(19) 0.10500(11) 0.0808(10) Uani d . 1 . .
    C C33 0.9683(3) 1.03421(19) 0.27454(12) 0.0345(6) Uani d . 1 . .
    N N3 0.5937(2) 0.33165(16) 0.23116(11) 0.0435(6) Uani d . 1 . .
    H H3A 0.6195 0.3343 0.1964 0.052 Uiso calc R 1 . .
    H H3B 0.6009 0.2819 0.2507 0.052 Uiso calc R 1 . .
    N N5 0.3759(2) 0.49787(19) 0.03907(11) 0.0450(6) Uani d . 1 . .
    O O2 0.4133(3) 0.45193(18) 0.38953(10) 0.0665(7) Uani d . 1 . .
    C C17 0.4243(3) 0.5239(2) 0.09087(13) 0.0398(7) Uani d . 1 . .
    N N12 0.9021(2) 1.18920(17) 0.26519(11) 0.0446(6) Uani d . 1 . .
    H H12A 0.8735 1.1884 0.2994 0.054 Uiso calc R 1 . .
    H H12B 0.8965 1.2378 0.2444 0.054 Uiso calc R 1 . .
    C C8 0.5272(3) 0.48760(19) 0.22656(12) 0.0357(6) Uani d . 1 . .
    C C24 0.7074(3) 0.7778(2) 0.35625(15) 0.0497(8) Uani d . 1 . .
    C C21 0.8455(2) 0.93356(19) 0.34220(12) 0.0347(6) Uani d . 1 . .
    N N8 0.9983(2) 1.1785(2) 0.45592(11) 0.0516(7) Uani d . 1 . .
    C C2 0.6515(2) 0.59179(19) 0.16235(12) 0.0369(6) Uani d . 1 . .
    N N7 1.1188(2) 1.0487(2) 0.46059(11) 0.0511(7) Uani d . 1 . .
    C C35 1.0637(3) 1.0546(2) 0.16289(13) 0.0437(7) Uani d . 1 . .
    C C4 0.7240(3) 0.7190(2) 0.10674(14) 0.0450(7) Uani d . 1 . .
    H H4 0.7253 0.7519 0.0724 0.054 Uiso calc R 1 . .
    O O5 1.1412(2) 1.1681(2) 0.52252(11) 0.0755(8) Uani d . 1 . .
    C C7 0.7218(3) 0.6211(2) 0.20748(13) 0.0447(7) Uani d . 1 . .
    H H7 0.7219 0.5882 0.2418 0.054 Uiso calc R 1 . .
    C C22 0.7752(3) 0.9018(2) 0.29750(13) 0.0407(7) Uani d . 1 . .
    H H22 0.7749 0.9329 0.2625 0.049 Uiso calc R 1 . .
    C C26 0.8422(3) 0.8873(2) 0.39395(13) 0.0405(7) Uani d . 1 . .
    H H26 0.8865 0.9085 0.4247 0.049 Uiso calc R 1 . .
    C C12 0.5385(3) 0.3124(2) 0.34431(14) 0.0515(8) Uani d . 1 . .
    H H12C 0.4977 0.2604 0.3291 0.077 Uiso calc R 1 . .
    H H12D 0.5181 0.3207 0.3841 0.077 Uiso calc R 1 . .
    H H12E 0.6204 0.3023 0.3412 0.077 Uiso calc R 1 . .
    O O3 0.3531(3) 0.3928(2) -0.03150(11) 0.0852(9) Uani d . 1 . .
    C C23 0.7055(3) 0.8249(2) 0.30412(14) 0.0471(7) Uani d . 1 . .
    H H23 0.6583 0.8052 0.2741 0.057 Uiso calc R 1 . .
    C C5 0.7897(3) 0.7477(2) 0.15242(14) 0.0436(7) Uani d . 1 . .
    C C15 0.5501(4) 0.3921(3) 0.08698(13) 0.0562(9) Uani d . 1 . .
    C C6 0.7909(3) 0.6971(2) 0.20284(14) 0.0488(8) Uani d . 1 . .
    H H6 0.8382 0.7146 0.2334 0.059 Uiso calc R 1 . .
    C C16 0.4053(4) 0.4160(3) 0.01292(15) 0.0588(10) Uani d . 1 . .
    C C25 0.7737(3) 0.8091(2) 0.40128(15) 0.0487(8) Uani d . 1 . .
    H H25 0.7731 0.7785 0.4364 0.058 Uiso calc R 1 . .
    N N4 0.4919(3) 0.3658(2) 0.03778(11) 0.0617(9) Uani d . 1 . .
    C C29 1.0896(3) 1.1343(3) 0.48273(14) 0.0561(9) Uani d . 1 . .
    C C28 1.0693(3) 1.0151(2) 0.41075(13) 0.0432(7) Uani d . 1 . .
    C C37 0.9705(4) 1.2031(2) 0.15333(14) 0.0581(9) Uani d . 1 . .
    H H37A 1.0169 1.2539 0.1659 0.087 Uiso calc R 1 . .
    H H37B 0.8899 1.2181 0.1575 0.087 Uiso calc R 1 . .
    H H37C 0.9870 1.1901 0.1136 0.087 Uiso calc R 1 . .
    C C13 0.3377(3) 0.6053(2) 0.33519(14) 0.0520(8) Uani d . 1 . .
    H H13A 0.2920 0.5757 0.3643 0.078 Uiso calc R 1 . .
    H H13B 0.2875 0.6307 0.3063 0.078 Uiso calc R 1 . .
    H H13C 0.3825 0.6535 0.3524 0.078 Uiso calc R 1 . .
    C C38 1.1673(3) 0.9112(2) 0.17263(15) 0.0513(8) Uani d . 1 . .
    H H38A 1.1296 0.8771 0.1426 0.077 Uiso calc R 1 . .
    H H38B 1.1914 0.8702 0.2027 0.077 Uiso calc R 1 . .
    H H38C 1.2339 0.9420 0.1571 0.077 Uiso calc R 1 . .
    C C19 0.2869(3) 0.5538(3) 0.00979(15) 0.0596(9) Uani d . 1 . .
    H H19A 0.2140 0.5468 0.0292 0.089 Uiso calc R 1 . .
    H H19B 0.2792 0.5340 -0.0295 0.089 Uiso calc R 1 . .
    H H19C 0.3096 0.6171 0.0106 0.089 Uiso calc R 1 . .
    C C31 1.2062(4) 0.9963(3) 0.49141(17) 0.0708(12) Uani d . 1 . .
    H H31A 1.1736 0.9392 0.5039 0.106 Uiso calc R 1 . .
    H H31B 1.2320 1.0305 0.5243 0.106 Uiso calc R 1 . .
    H H31C 1.2708 0.9847 0.4664 0.106 Uiso calc R 1 . .
    C C32 0.9631(4) 1.2684(3) 0.47975(17) 0.0706(12) Uani d . 1 . .
    H H32A 0.9899 1.2736 0.5188 0.106 Uiso calc R 1 . .
    H H32B 0.8801 1.2733 0.4790 0.106 Uiso calc R 1 . .
    H H32C 0.9963 1.3166 0.4569 0.106 Uiso calc R 1 . .
    C C18 0.5258(6) 0.2797(3) 0.01056(19) 0.109(2) Uani d . 1 . .
    H H18A 0.4577 0.2460 -0.0002 0.163 Uiso calc R 1 . .
    H H18B 0.5710 0.2441 0.0371 0.163 Uiso calc R 1 . .
    H H18C 0.5712 0.2924 -0.0232 0.163 Uiso calc R 1 . .
loop_
    _atom_site_aniso_label
    _atom_site_aniso_U_11
    _atom_site_aniso_U_22
    _atom_site_aniso_U_33
    _atom_site_aniso_U_12
    _atom_site_aniso_U_13
    _atom_site_aniso_U_23
    Cl1 0.0614(6) 0.0759(6) 0.0700(6) -0.0308(5) 0.0047(5) -0.0041(5)
    Cl2 0.0732(7) 0.0615(6) 0.1179(9) -0.0344(5) -0.0091(6) 0.0144(6)
    O8 0.0568(14) 0.0364(11) 0.0415(11) 0.0065(10) 0.0041(10) -0.0002(9)
    N10 0.0547(15) 0.0348(12) 0.0331(12) -0.0055(11) 0.0044(11) 0.0006(10)
    C27 0.0420(16) 0.0391(15) 0.0353(14) -0.0089(13) 0.0064(13) -0.0026(12)
    O1 0.0599(14) 0.0363(11) 0.0422(11) 0.0113(10) 0.0016(10) 0.0011(9)
    N11 0.0389(13) 0.0387(13) 0.0374(13) -0.0029(10) 0.0045(11) -0.0033(10)
    N6 0.0435(14) 0.0437(14) 0.0484(14) 0.0042(11) -0.0080(12) -0.0082(12)
    N2 0.0410(13) 0.0387(13) 0.0380(13) 0.0004(11) 0.0074(11) -0.0024(10)
    C11 0.0424(16) 0.0326(14) 0.0334(14) -0.0011(12) 0.0020(13) 0.0027(11)
    C14 0.0546(18) 0.0343(14) 0.0321(14) 0.0010(13) 0.0075(13) -0.0004(11)
    C36 0.0352(15) 0.0343(14) 0.0357(14) -0.0028(12) -0.0006(12) -0.0055(11)
    C3 0.0405(16) 0.0462(16) 0.0340(14) -0.0016(13) -0.0024(13) 0.0045(13)
    N1 0.0491(15) 0.0311(12) 0.0357(12) -0.0046(10) 0.0015(11) 0.0034(10)
    C10 0.0431(16) 0.0417(16) 0.0339(15) -0.0028(13) 0.0063(13) 0.0013(12)
    O7 0.0772(17) 0.0715(17) 0.0459(13) 0.0076(14) 0.0232(13) 0.0079(12)
    O6 0.0567(14) 0.0451(12) 0.0525(13) -0.0015(11) 0.0085(11) -0.0105(10)
    C9 0.0357(15) 0.0337(14) 0.0320(14) -0.0027(11) -0.0005(12) 0.0007(11)
    C1 0.0434(16) 0.0329(14) 0.0349(14) 0.0083(12) 0.0024(12) 0.0035(11)
    C30 0.0435(17) 0.0425(16) 0.0404(16) -0.0154(14) 0.0115(13) -0.0097(13)
    N9 0.0459(15) 0.0518(15) 0.0455(14) -0.0006(12) -0.0062(12) -0.0039(12)
    C20 0.0351(14) 0.0348(14) 0.0360(14) -0.0038(11) 0.0029(12) -0.0021(11)
    C34 0.0368(15) 0.0326(14) 0.0371(14) -0.0045(11) -0.0003(12) -0.0028(11)
    O4 0.137(3) 0.0604(16) 0.0452(13) 0.0466(18) -0.0001(16) -0.0088(12)
    C33 0.0406(16) 0.0334(14) 0.0296(13) -0.0047(12) 0.0039(12) -0.0051(11)
    N3 0.0613(16) 0.0313(12) 0.0380(13) 0.0064(12) 0.0050(12) 0.0043(10)
    N5 0.0443(15) 0.0530(15) 0.0377(13) -0.0016(12) 0.0070(11) -0.0035(12)
    O2 0.094(2) 0.0638(16) 0.0421(13) 0.0103(14) 0.0229(14) 0.0082(12)
    C17 0.0417(16) 0.0396(15) 0.0381(15) -0.0061(13) 0.0102(13) 0.0025(12)
    N12 0.0573(16) 0.0337(12) 0.0430(13) 0.0029(12) 0.0063(12) 0.0026(11)
    C8 0.0404(16) 0.0322(14) 0.0347(14) 0.0013(12) 0.0014(12) 0.0024(11)
    C24 0.0365(16) 0.0418(16) 0.071(2) -0.0085(13) 0.0025(16) 0.0015(16)
    C21 0.0331(14) 0.0334(14) 0.0375(14) -0.0017(11) 0.0027(12) -0.0010(11)
    N8 0.0562(17) 0.0572(17) 0.0415(14) -0.0141(14) 0.0102(13) -0.0173(13)
    C2 0.0369(15) 0.0382(15) 0.0355(14) 0.0087(12) 0.0068(12) 0.0019(11)
    N7 0.0448(15) 0.0738(19) 0.0347(13) -0.0116(14) -0.0010(12) -0.0082(13)
    C35 0.0463(17) 0.0463(17) 0.0386(16) -0.0049(13) 0.0045(14) -0.0058(13)
    C4 0.0391(16) 0.0514(18) 0.0446(16) -0.0070(14) 0.0058(14) 0.0097(14)
    O5 0.0670(17) 0.109(2) 0.0505(14) -0.0212(17) -0.0030(13) -0.0290(15)
    C7 0.0473(18) 0.0517(18) 0.0351(15) 0.0068(15) -0.0039(13) 0.0084(14)
    C22 0.0403(16) 0.0426(16) 0.0393(15) -0.0019(13) -0.0062(13) -0.0013(13)
    C26 0.0352(15) 0.0451(16) 0.0411(15) -0.0064(13) -0.0025(13) 0.0019(13)
    C12 0.077(2) 0.0342(15) 0.0434(16) 0.0047(15) 0.0043(17) 0.0115(13)
    O3 0.111(2) 0.097(2) 0.0483(15) 0.003(2) -0.0025(16) -0.0330(15)
    C23 0.0373(16) 0.0462(18) 0.0578(19) -0.0046(14) -0.0075(14) -0.0057(15)
    C5 0.0323(15) 0.0494(17) 0.0492(17) -0.0044(13) 0.0040(14) -0.0009(14)
    C15 0.083(3) 0.052(2) 0.0332(16) 0.0119(19) 0.0099(17) 0.0019(14)
    C6 0.0408(17) 0.058(2) 0.0476(18) 0.0013(15) -0.0088(14) -0.0032(15)
    C16 0.069(2) 0.069(2) 0.0384(17) -0.009(2) 0.0109(17) -0.0094(17)
    C25 0.0457(17) 0.0458(18) 0.0546(19) -0.0040(14) -0.0005(15) 0.0139(15)
    N4 0.099(3) 0.0522(17) 0.0336(13) 0.0071(17) 0.0081(15) -0.0124(13)
    C29 0.059(2) 0.074(2) 0.0352(16) -0.0236(19) 0.0099(16) -0.0163(17)
    C28 0.0427(17) 0.0527(19) 0.0341(15) -0.0165(14) 0.0045(13) -0.0025(13)
    C37 0.089(3) 0.0460(19) 0.0389(16) -0.0015(18) 0.0128(18) 0.0104(14)
    C13 0.0527(19) 0.0535(19) 0.0497(18) 0.0154(16) 0.0073(16) -0.0052(15)
    C38 0.0471(18) 0.054(2) 0.0532(19) 0.0068(15) 0.0106(16) -0.0085(15)
    C19 0.052(2) 0.084(3) 0.0426(17) -0.0011(19) -0.0005(16) 0.0002(18)
    C31 0.064(3) 0.093(3) 0.055(2) -0.001(2) -0.0132(19) -0.010(2)
    C32 0.084(3) 0.065(2) 0.063(2) -0.016(2) 0.021(2) -0.035(2)
    C18 0.193(6) 0.074(3) 0.059(3) 0.043(4) 0.000(3) -0.032(2)
_geom_special_details
;
All s.u.'s (except the s.u. in the dihedral angle between two l.s. planes) are
estimated using the full covariance matrix. The cell s.u.'s are taken into
account individually in the estimation of s.u.'s in distances, angles and
torsion angles; correlations between s.u.'s in cell parameters are only used
when they are defined by crystal symmetry. An approximate (isotropic)
treatment of cell s.u.'s is used for estimating s.u.'s involving l.s. planes.
;
loop_
    _geom_bond_atom_site_label_1
    _geom_bond_atom_site_label_2
    _geom_bond_site_symmetry_2
    _geom_bond_distance
    _geom_bond_publ_flag
    Cl1 C5 . 1.743(3) ?
    Cl2 C24 . 1.730(3) ?
    O8 C36 . 1.250(3) ?
    N10 C35 . 1.383(4) ?
    N10 C34 . 1.388(4) ?
    N10 C37 . 1.468(4) ?
    C27 C28 . 1.381(5) ?
    C27 C30 . 1.414(4) ?
    C27 C20 . 1.517(4) ?
    O1 C11 . 1.258(3) ?
    N11 C35 . 1.373(4) ?
    N11 C36 . 1.406(4) ?
    N11 C38 . 1.466(4) ?
    N6 C17 . 1.349(4) ?
    N6 H6A . 0.8600 ?
    N6 H6B . 0.8600 ?
    N2 C10 . 1.369(4) ?
    N2 C11 . 1.403(4) ?
    N2 C13 . 1.469(4) ?
    C11 C8 . 1.419(4) ?
    C14 C17 . 1.380(4) ?
    C14 C15 . 1.424(4) ?
    C14 C1 . 1.527(4) ?
    C36 C33 . 1.417(4) ?
    C3 C4 . 1.376(4) ?
    C3 C2 . 1.393(4) ?
    C3 H3 . 0.9300 ?
    N1 C9 . 1.384(4) ?
    N1 C10 . 1.391(4) ?
    N1 C12 . 1.477(4) ?
    C10 O2 . 1.206(4) ?
    O7 C35 . 1.225(4) ?
    O6 C30 . 1.254(4) ?
    C9 N3 . 1.343(4) ?
    C9 C8 . 1.381(4) ?
    C1 C2 . 1.530(4) ?
    C1 C8 . 1.535(4) ?
    C1 H1 . 0.9800 ?
    C30 N8 . 1.400(4) ?
    N9 C28 . 1.347(4) ?
    N9 H9A . 0.8600 ?
    N9 H9B . 0.8600 ?
    C20 C21 . 1.537(4) ?
    C20 C33 . 1.538(4) ?
    C20 H20 . 0.9800 ?
    C34 N12 . 1.335(4) ?
    C34 C33 . 1.380(4) ?
    O4 C15 . 1.264(5) ?
    N3 H3A . 0.8600 ?
    N3 H3B . 0.8600 ?
    N5 C17 . 1.379(4) ?
    N5 C16 . 1.382(5) ?
    N5 C19 . 1.478(5) ?
    N12 H12A . 0.8600 ?
    N12 H12B . 0.8600 ?
    C24 C25 . 1.373(5) ?
    C24 C23 . 1.392(5) ?
    C21 C26 . 1.379(4) ?
    C21 C22 . 1.396(4) ?
    N8 C29 . 1.383(5) ?
    N8 C32 . 1.481(4) ?
    C2 C7 . 1.392(4) ?
    N7 C28 . 1.380(4) ?
    N7 C29 . 1.393(5) ?
    N7 C31 . 1.454(5) ?
    C4 C5 . 1.369(4) ?
    C4 H4 . 0.9300 ?
    O5 C29 . 1.204(4) ?
    C7 C6 . 1.369(5) ?
    C7 H7 . 0.9300 ?
    C22 C23 . 1.388(4) ?
    C22 H22 . 0.9300 ?
    C26 C25 . 1.397(4) ?
    C26 H26 . 0.9300 ?
    C12 H12C . 0.9600 ?
    C12 H12D . 0.9600 ?
    C12 H12E . 0.9600 ?
    O3 C16 . 1.241(4) ?
    C23 H23 . 0.9300 ?
    C5 C6 . 1.383(4) ?
    C15 N4 . 1.379(5) ?
    C6 H6 . 0.9300 ?
    C16 N4 . 1.367(5) ?
    C25 H25 . 0.9300 ?
    N4 C18 . 1.460(5) ?
    C37 H37A . 0.9600 ?
    C37 H37B . 0.9600 ?
    C37 H37C . 0.9600 ?
    C13 H13A . 0.9600 ?
    C13 H13B . 0.9600 ?
    C13 H13C . 0.9600 ?
    C38 H38A . 0.9600 ?
    C38 H38B . 0.9600 ?
    C38 H38C . 0.9600 ?
    C19 H19A . 0.9600 ?
    C19 H19B . 0.9600 ?
    C19 H19C . 0.9600 ?
    C31 H31A . 0.9600 ?
    C31 H31B . 0.9600 ?
    C31 H31C . 0.9600 ?
    C32 H32A . 0.9600 ?
    C32 H32B . 0.9600 ?
    C32 H32C . 0.9600 ?
    C18 H18A . 0.9600 ?
    C18 H18B . 0.9600 ?
    C18 H18C . 0.9600 ?
loop_
    _geom_angle_atom_site_label_1
    _geom_angle_atom_site_label_2
    _geom_angle_atom_site_label_3
    _geom_angle_site_symmetry_1
    _geom_angle_site_symmetry_3
    _geom_angle
    _geom_angle_publ_flag
    C35 N10 C34 . . 122.7(2) ?
    C35 N10 C37 . . 116.9(2) ?
    C34 N10 C37 . . 120.4(3) ?
    C28 C27 C30 . . 119.5(3) ?
    C28 C27 C20 . . 125.3(3) ?
    C30 C27 C20 . . 115.1(3) ?
    C35 N11 C36 . . 124.2(2) ?
    C35 N11 C38 . . 116.9(3) ?
    C36 N11 C38 . . 118.8(3) ?
    C17 N6 H6A . . 120.0 ?
    C17 N6 H6B . . 120.0 ?
    H6A N6 H6B . . 120.0 ?
    C10 N2 C11 . . 124.4(2) ?
    C10 N2 C13 . . 117.2(2) ?
    C11 N2 C13 . . 118.5(2) ?
    O1 C11 N2 . . 118.2(3) ?
    O1 C11 C8 . . 124.5(3) ?
    N2 C11 C8 . . 117.3(2) ?
    C17 C14 C15 . . 118.6(3) ?
    C17 C14 C1 . . 126.1(3) ?
    C15 C14 C1 . . 115.3(3) ?
    O8 C36 N11 . . 117.5(3) ?
    O8 C36 C33 . . 125.2(3) ?
    N11 C36 C33 . . 117.2(3) ?
    C4 C3 C2 . . 121.1(3) ?
    C4 C3 H3 . . 119.4 ?
    C2 C3 H3 . . 119.4 ?
    C9 N1 C10 . . 122.6(2) ?
    C9 N1 C12 . . 120.2(3) ?
    C10 N1 C12 . . 117.2(2) ?
    O2 C10 N2 . . 123.0(3) ?
    O2 C10 N1 . . 121.4(3) ?
    N2 C10 N1 . . 115.6(2) ?
    N3 C9 C8 . . 123.8(3) ?
    N3 C9 N1 . . 115.8(2) ?
    C8 C9 N1 . . 120.3(3) ?
    C14 C1 C2 . . 115.1(2) ?
    C14 C1 C8 . . 117.0(2) ?
    C2 C1 C8 . . 113.8(2) ?
    C14 C1 H1 . . 102.7 ?
    C2 C1 H1 . . 102.7 ?
    C8 C1 H1 . . 102.7 ?
    O6 C30 N8 . . 117.5(3) ?
    O6 C30 C27 . . 125.4(3) ?
    N8 C30 C27 . . 117.0(3) ?
    C28 N9 H9A . . 120.0 ?
    C28 N9 H9B . . 120.0 ?
    H9A N9 H9B . . 120.0 ?
    C27 C20 C21 . . 116.0(2) ?
    C27 C20 C33 . . 116.3(2) ?
    C21 C20 C33 . . 113.8(2) ?
    C27 C20 H20 . . 102.6 ?
    C21 C20 H20 . . 102.6 ?
    C33 C20 H20 . . 102.6 ?
    N12 C34 C33 . . 123.9(3) ?
    N12 C34 N10 . . 116.0(2) ?
    C33 C34 N10 . . 120.1(3) ?
    C34 C33 C36 . . 119.1(3) ?
    C34 C33 C20 . . 118.7(3) ?
    C36 C33 C20 . . 122.1(3) ?
    C9 N3 H3A . . 120.0 ?
    C9 N3 H3B . . 120.0 ?
    H3A N3 H3B . . 120.0 ?
    C17 N5 C16 . . 121.5(3) ?
    C17 N5 C19 . . 122.0(3) ?
    C16 N5 C19 . . 116.5(3) ?
    N6 C17 N5 . . 117.3(3) ?
    N6 C17 C14 . . 122.1(3) ?
    N5 C17 C14 . . 120.6(3) ?
    C34 N12 H12A . . 120.0 ?
    C34 N12 H12B . . 120.0 ?
    H12A N12 H12B . . 120.0 ?
    C9 C8 C11 . . 118.8(3) ?
    C9 C8 C1 . . 119.0(3) ?
    C11 C8 C1 . . 122.3(2) ?
    C25 C24 C23 . . 120.4(3) ?
    C25 C24 Cl2 . . 120.3(3) ?
    C23 C24 Cl2 . . 119.3(3) ?
    C26 C21 C22 . . 117.9(3) ?
    C26 C21 C20 . . 123.4(3) ?
    C22 C21 C20 . . 118.1(3) ?
    C29 N8 C30 . . 124.4(3) ?
    C29 N8 C32 . . 117.0(3) ?
    C30 N8 C32 . . 118.5(3) ?
    C7 C2 C3 . . 117.1(3) ?
    C7 C2 C1 . . 119.8(3) ?
    C3 C2 C1 . . 122.6(3) ?
    C28 N7 C29 . . 121.9(3) ?
    C28 N7 C31 . . 120.8(3) ?
    C29 N7 C31 . . 117.2(3) ?
    O7 C35 N11 . . 122.2(3) ?
    O7 C35 N10 . . 121.9(3) ?
    N11 C35 N10 . . 115.9(2) ?
    C5 C4 C3 . . 120.4(3) ?
    C5 C4 H4 . . 119.8 ?
    C3 C4 H4 . . 119.8 ?
    C6 C7 C2 . . 121.9(3) ?
    C6 C7 H7 . . 119.0 ?
    C2 C7 H7 . . 119.0 ?
    C23 C22 C21 . . 121.5(3) ?
    C23 C22 H22 . . 119.3 ?
    C21 C22 H22 . . 119.3 ?
    C21 C26 C25 . . 121.4(3) ?
    C21 C26 H26 . . 119.3 ?
    C25 C26 H26 . . 119.3 ?
    N1 C12 H12C . . 109.5 ?
    N1 C12 H12D . . 109.5 ?
    H12C C12 H12D . . 109.5 ?
    N1 C12 H12E . . 109.5 ?
    H12C C12 H12E . . 109.5 ?
    H12D C12 H12E . . 109.5 ?
    C22 C23 C24 . . 119.1(3) ?
    C22 C23 H23 . . 120.5 ?
    C24 C23 H23 . . 120.5 ?
    C4 C5 C6 . . 119.9(3) ?
    C4 C5 Cl1 . . 120.8(2) ?
    C6 C5 Cl1 . . 119.4(2) ?
    O4 C15 N4 . . 118.6(3) ?
    O4 C15 C14 . . 123.6(3) ?
    N4 C15 C14 . . 117.9(3) ?
    C7 C6 C5 . . 119.5(3) ?
    C7 C6 H6 . . 120.2 ?
    C5 C6 H6 . . 120.2 ?
    O3 C16 N4 . . 124.0(4) ?
    O3 C16 N5 . . 118.8(4) ?
    N4 C16 N5 . . 117.2(3) ?
    C24 C25 C26 . . 119.6(3) ?
    C24 C25 H25 . . 120.2 ?
    C26 C25 H25 . . 120.2 ?
    C16 N4 C15 . . 123.8(3) ?
    C16 N4 C18 . . 118.4(4) ?
    C15 N4 C18 . . 117.9(4) ?
    O5 C29 N8 . . 122.1(4) ?
    O5 C29 N7 . . 122.1(4) ?
    N8 C29 N7 . . 115.9(3) ?
    N9 C28 N7 . . 116.7(3) ?
    N9 C28 C27 . . 122.6(3) ?
    N7 C28 C27 . . 120.7(3) ?
    N10 C37 H37A . . 109.5 ?
    N10 C37 H37B . . 109.5 ?
    H37A C37 H37B . . 109.5 ?
    N10 C37 H37C . . 109.5 ?
    H37A C37 H37C . . 109.5 ?
    H37B C37 H37C . . 109.5 ?
    N2 C13 H13A . . 109.5 ?
    N2 C13 H13B . . 109.5 ?
    H13A C13 H13B . . 109.5 ?
    N2 C13 H13C . . 109.5 ?
    H13A C13 H13C . . 109.5 ?
    H13B C13 H13C . . 109.5 ?
    N11 C38 H38A . . 109.5 ?
    N11 C38 H38B . . 109.5 ?
    H38A C38 H38B . . 109.5 ?
    N11 C38 H38C . . 109.5 ?
    H38A C38 H38C . . 109.5 ?
    H38B C38 H38C . . 109.5 ?
    N5 C19 H19A . . 109.5 ?
    N5 C19 H19B . . 109.5 ?
    H19A C19 H19B . . 109.5 ?
    N5 C19 H19C . . 109.5 ?
    H19A C19 H19C . . 109.5 ?
    H19B C19 H19C . . 109.5 ?
    N7 C31 H31A . . 109.5 ?
    N7 C31 H31B . . 109.5 ?
    H31A C31 H31B . . 109.5 ?
    N7 C31 H31C . . 109.5 ?
    H31A C31 H31C . . 109.5 ?
    H31B C31 H31C . . 109.5 ?
    N8 C32 H32A . . 109.5 ?
    N8 C32 H32B . . 109.5 ?
    H32A C32 H32B . . 109.5 ?
    N8 C32 H32C . . 109.5 ?
    H32A C32 H32C . . 109.5 ?
    H32B C32 H32C . . 109.5 ?
    N4 C18 H18A . . 109.5 ?
    N4 C18 H18B . . 109.5 ?
    H18A C18 H18B . . 109.5 ?
    N4 C18 H18C . . 109.5 ?
    H18A C18 H18C . . 109.5 ?
    H18B C18 H18C . . 109.5 ?
loop_
    _geom_torsion_atom_site_label_1
    _geom_torsion_atom_site_label_2
    _geom_torsion_atom_site_label_3
    _geom_torsion_atom_site_label_4
    _geom_torsion_site_symmetry_1
    _geom_torsion_site_symmetry_2
    _geom_torsion_site_symmetry_3
    _geom_torsion_site_symmetry_4
    _geom_torsion
    _geom_torsion_publ_flag
    C10 N2 C11 O1 . . . . -174.5(3) ?
    C13 N2 C11 O1 . . . . 3.5(4) ?
    C10 N2 C11 C8 . . . . 7.0(4) ?
    C13 N2 C11 C8 . . . . -175.0(3) ?
    C35 N11 C36 O8 . . . . 176.5(3) ?
    C38 N11 C36 O8 . . . . -4.3(4) ?
    C35 N11 C36 C33 . . . . -4.1(4) ?
    C38 N11 C36 C33 . . . . 175.0(3) ?
    C11 N2 C10 O2 . . . . 173.3(3) ?
    C13 N2 C10 O2 . . . . -4.7(5) ?
    C11 N2 C10 N1 . . . . -9.5(4) ?
    C13 N2 C10 N1 . . . . 172.4(3) ?
    C9 N1 C10 O2 . . . . 179.8(3) ?
    C12 N1 C10 O2 . . . . -3.0(5) ?
    C9 N1 C10 N2 . . . . 2.6(4) ?
    C12 N1 C10 N2 . . . . 179.8(3) ?
    C10 N1 C9 N3 . . . . -175.0(3) ?
    C12 N1 C9 N3 . . . . 7.9(4) ?
    C10 N1 C9 C8 . . . . 6.6(4) ?
    C12 N1 C9 C8 . . . . -170.5(3) ?
    C17 C14 C1 C2 . . . . -61.2(4) ?
    C15 C14 C1 C2 . . . . 116.5(3) ?
    C17 C14 C1 C8 . . . . 76.4(4) ?
    C15 C14 C1 C8 . . . . -105.8(3) ?
    C28 C27 C30 O6 . . . . -178.1(3) ?
    C20 C27 C30 O6 . . . . 0.8(4) ?
    C28 C27 C30 N8 . . . . -0.3(4) ?
    C20 C27 C30 N8 . . . . 178.6(2) ?
    C28 C27 C20 C21 . . . . 61.2(4) ?
    C30 C27 C20 C21 . . . . -117.7(3) ?
    C28 C27 C20 C33 . . . . -76.6(4) ?
    C30 C27 C20 C33 . . . . 104.5(3) ?
    C35 N10 C34 N12 . . . . 173.9(3) ?
    C37 N10 C34 N12 . . . . -7.6(4) ?
    C35 N10 C34 C33 . . . . -6.8(4) ?
    C37 N10 C34 C33 . . . . 171.7(3) ?
    N12 C34 C33 C36 . . . . -172.1(3) ?
    N10 C34 C33 C36 . . . . 8.6(4) ?
    N12 C34 C33 C20 . . . . 5.7(4) ?
    N10 C34 C33 C20 . . . . -173.5(2) ?
    O8 C36 C33 C34 . . . . 175.9(3) ?
    N11 C36 C33 C34 . . . . -3.4(4) ?
    O8 C36 C33 C20 . . . . -1.9(4) ?
    N11 C36 C33 C20 . . . . 178.8(2) ?
    C27 C20 C33 C34 . . . . -86.8(3) ?
    C21 C20 C33 C34 . . . . 134.4(3) ?
    C27 C20 C33 C36 . . . . 90.9(3) ?
    C21 C20 C33 C36 . . . . -47.8(4) ?
    C16 N5 C17 N6 . . . . -173.1(3) ?
    C19 N5 C17 N6 . . . . 4.4(4) ?
    C16 N5 C17 C14 . . . . 8.3(4) ?
    C19 N5 C17 C14 . . . . -174.1(3) ?
    C15 C14 C17 N6 . . . . 176.4(3) ?
    C1 C14 C17 N6 . . . . -5.9(5) ?
    C15 C14 C17 N5 . . . . -5.2(4) ?
    C1 C14 C17 N5 . . . . 172.5(3) ?
    N3 C9 C8 C11 . . . . 172.6(3) ?
    N1 C9 C8 C11 . . . . -9.1(4) ?
    N3 C9 C8 C1 . . . . -7.9(5) ?
    N1 C9 C8 C1 . . . . 170.4(3) ?
    O1 C11 C8 C9 . . . . -175.7(3) ?
    N2 C11 C8 C9 . . . . 2.7(4) ?
    O1 C11 C8 C1 . . . . 4.7(5) ?
    N2 C11 C8 C1 . . . . -176.8(3) ?
    C14 C1 C8 C9 . . . . 90.4(3) ?
    C2 C1 C8 C9 . . . . -131.4(3) ?
    C14 C1 C8 C11 . . . . -90.1(3) ?
    C2 C1 C8 C11 . . . . 48.1(4) ?
    C27 C20 C21 C26 . . . . 4.2(4) ?
    C33 C20 C21 C26 . . . . 143.1(3) ?
    C27 C20 C21 C22 . . . . 175.6(3) ?
    C33 C20 C21 C22 . . . . -45.5(4) ?
    O6 C30 N8 C29 . . . . 177.5(3) ?
    C27 C30 N8 C29 . . . . -0.4(4) ?
    O6 C30 N8 C32 . . . . -3.7(4) ?
    C27 C30 N8 C32 . . . . 178.3(3) ?
    C4 C3 C2 C7 . . . . -2.5(4) ?
    C4 C3 C2 C1 . . . . -174.9(3) ?
    C14 C1 C2 C7 . . . . -177.7(3) ?
    C8 C1 C2 C7 . . . . 43.3(4) ?
    C14 C1 C2 C3 . . . . -5.4(4) ?
    C8 C1 C2 C3 . . . . -144.4(3) ?
    C36 N11 C35 O7 . . . . -173.6(3) ?
    C38 N11 C35 O7 . . . . 7.2(5) ?
    C36 N11 C35 N10 . . . . 6.0(4) ?
    C38 N11 C35 N10 . . . . -173.2(3) ?
    C34 N10 C35 O7 . . . . 179.2(3) ?
    C37 N10 C35 O7 . . . . 0.5(5) ?
    C34 N10 C35 N11 . . . . -0.5(4) ?
    C37 N10 C35 N11 . . . . -179.1(3) ?
    C2 C3 C4 C5 . . . . 0.7(5) ?
    C3 C2 C7 C6 . . . . 1.5(4) ?
    C1 C2 C7 C6 . . . . 174.2(3) ?
    C26 C21 C22 C23 . . . . -1.3(4) ?
    C20 C21 C22 C23 . . . . -173.2(3) ?
    C22 C21 C26 C25 . . . . 2.1(4) ?
    C20 C21 C26 C25 . . . . 173.5(3) ?
    C21 C22 C23 C24 . . . . -1.0(5) ?
    C25 C24 C23 C22 . . . . 2.6(5) ?
    Cl2 C24 C23 C22 . . . . -176.9(2) ?
    C3 C4 C5 C6 . . . . 2.2(5) ?
    C3 C4 C5 Cl1 . . . . -178.1(2) ?
    C17 C14 C15 O4 . . . . 179.5(3) ?
    C1 C14 C15 O4 . . . . 1.6(5) ?
    C17 C14 C15 N4 . . . . -0.1(5) ?
    C1 C14 C15 N4 . . . . -178.1(3) ?
    C2 C7 C6 C5 . . . . 1.3(5) ?
    C4 C5 C6 C7 . . . . -3.1(5) ?
    Cl1 C5 C6 C7 . . . . 177.1(2) ?
    C17 N5 C16 O3 . . . . 174.9(3) ?
    C19 N5 C16 O3 . . . . -2.8(5) ?
    C17 N5 C16 N4 . . . . -5.8(5) ?
    C19 N5 C16 N4 . . . . 176.6(3) ?
    C23 C24 C25 C26 . . . . -1.9(5) ?
    Cl2 C24 C25 C26 . . . . 177.6(2) ?
    C21 C26 C25 C24 . . . . -0.5(5) ?
    O3 C16 N4 C15 . . . . 179.6(4) ?
    N5 C16 N4 C15 . . . . 0.3(5) ?
    O3 C16 N4 C18 . . . . 0.2(6) ?
    N5 C16 N4 C18 . . . . -179.1(4) ?
    O4 C15 N4 C16 . . . . -177.1(4) ?
    C14 C15 N4 C16 . . . . 2.6(5) ?
    O4 C15 N4 C18 . . . . 2.3(6) ?
    C14 C15 N4 C18 . . . . -178.0(4) ?
    C30 N8 C29 O5 . . . . 176.4(3) ?
    C32 N8 C29 O5 . . . . -2.4(5) ?
    C30 N8 C29 N7 . . . . -3.1(4) ?
    C32 N8 C29 N7 . . . . 178.1(3) ?
    C28 N7 C29 O5 . . . . -171.8(3) ?
    C31 N7 C29 O5 . . . . 6.6(5) ?
    C28 N7 C29 N8 . . . . 7.7(4) ?
    C31 N7 C29 N8 . . . . -173.8(3) ?
    C29 N7 C28 N9 . . . . 172.9(3) ?
    C31 N7 C28 N9 . . . . -5.6(4) ?
    C29 N7 C28 C27 . . . . -8.8(4) ?
    C31 N7 C28 C27 . . . . 172.8(3) ?
    C30 C27 C28 N9 . . . . -176.9(3) ?
    C20 C27 C28 N9 . . . . 4.2(5) ?
    C30 C27 C28 N7 . . . . 4.8(4) ?
    C20 C27 C28 N7 . . . . -174.0(3) ?
loop_
    _geom_hbond_atom_site_label_D
    _geom_hbond_atom_site_label_H
    _geom_hbond_atom_site_label_A
    _geom_hbond_site_symmetry_A
    _geom_hbond_distance_DH
    _geom_hbond_distance_HA
    _geom_hbond_distance_DA
    _geom_hbond_angle_DHA
    _geom_hbond_publ_flag
    N3 H3A O4 . 0.8600 2.1300 2.966(4) 164.00 yes
    N3 H3B O1 4_645 0.8600 2.2600 3.059(3) 154.00 yes
    N6 H6A O6 4_645 0.8600 2.2900 3.041(3) 146.00 yes
    N6 H6B O1 . 0.8600 1.9300 2.761(3) 161.00 yes
    N9 H9A O4 4_755 0.8600 2.5100 3.243(4) 144.00 yes
    N9 H9B O8 . 0.8600 1.9800 2.799(3) 159.00 yes
    N12 H12A O6 . 0.8600 2.0900 2.924(3) 163.00 yes
    N12 H12B O8 4_755 0.8600 2.3200 3.106(3) 153.00 yes
    C1 H1 O4 . 0.9800 2.2200 2.794(4) 116.00 yes
    C1 H1 N3 . 0.9800 2.4100 2.887(4) 109.00 yes
    C12 H12C O1 4_645 0.9600 2.4500 3.164(4) 131.00 yes
    C12 H12D O2 . 0.9600 2.2700 2.708(4) 107.00 yes
    C12 H12D O5 3_466 0.9600 2.6000 3.322(4) 133.00 yes
    C13 H13A O2 . 0.9600 2.3600 2.713(4) 101.00 yes
    C18 H18B O4 . 0.9600 2.2400 2.673(6) 106.00 yes
    C19 H19B O3 . 0.9600 2.2300 2.650(5) 105.00 yes
    C20 H20 O6 . 0.9800 2.2300 2.807(4) 116.00 yes
    C20 H20 N12 . 0.9800 2.4100 2.876(4) 108.00 yes
    C31 H31B O5 . 0.9600 2.2700 2.715(5) 108.00 yes
    C32 H32A O5 . 0.9600 2.3300 2.711(5) 103.00 yes
    C37 H37A O8 4_755 0.9600 2.5700 3.208(4) 124.00 yes
    C37 H37C O7 . 0.9600 2.2800 2.707(4) 106.00 yes
    C38 H38B O8 . 0.9600 2.2700 2.699(4) 106.00 yes
data_global
_journal_date_recd_electronic     2009-08-24
_journal_date_accepted     2009-09-04
_journal_name_full     'Acta Crystallographica, Section E'
_journal_year     2009
_journal_volume     65
_journal_issue     10
_journal_page_first     o2416
_journal_page_last     o2417
_journal_paper_category     QO
_journal_coeditor_code     BT5045
_publ_contact_author_name     'Ashim J Thakur'
_publ_contact_author_address
;
Department of Chemical Sciences
Tezpur University
Tezpur - 781 014
India
;
_publ_contact_author_email     'ashim@tezu.ernet.in'
_publ_contact_author_fax     '91 3712 2670056'
_publ_contact_author_phone     '91 9435181464'
_publ_section_title
;\
6,6'-Diamino-1,1',3,3'-tetramethyl-5,5'-(4-chlorobenzylidene)bis[pyrimidine-2,\
4(1<i>H</i>,3<i>H</i>)-dione]
;
loop_
    _publ_author_name
    _publ_author_address
    'Das, Subrata'
; Department of Chemical Sciences
  Tezpur University
  Tezpur 784 028
  India
;
    'Saikia, Binoy K.'
; Department of Chemical Sciences
  Tezpur University
  Tezpur 784 028
  India
;
    'Das, Babulal'
; Department of Chemistry
  Indian Institute of Technology Guwahati
  Guwahati 781039
  India
;
    'Saikia, Lakhinath'
; Department of Chemical Sciences
  Tezpur University
  Tezpur 784 028
  India
;
    'Thakur, Ashim J.'
; Department of Chemical Sciences
  Tezpur University
  Tezpur 784 028
  India
;
_refine_ls_abs_structure_Rogers     ?
