# Supplementary material for: 6,6′-Diamino-1,1′,3,3′-tetra­methyl-5,5′-(4-chloro­benzyl­idene)bis­[pyrimidine-2,4(1H,3H)-dione]
Source: Acta Crystallogr Sect E Struct Rep Online. 2009 Sep 9;65(Pt 10):o2416–7. doi: 10.1107/S1600536809035818 (PMC2970351; doi:10.1107/S1600536809035818)
Supplement: Supplementary file 2 [file e-65-o2416-Isup2.hkl]

#
# h,k,l, Fc-squared, Fo-squared, sigma(Fo-squared) and status flag
#
data_I
_shelx_title ' SD-64D-1 in P2(1)2(1)2(1)'
_shelx_refln_list_code          4
_shelx_F_calc_maximum      276.12
_exptl_crystal_F_000      1808.00
_reflns_d_resolution_high  0.7473
 
loop_
 _symmetry_equiv_pos_as_xyz
 'x, y, z'
 '-x+1/2, -y, z+1/2'
 'x+1/2, -y+1/2, -z'
 '-x, y+1/2, -z+1/2'
 
_cell_length_a    11.5365
_cell_length_b    14.5935
_cell_length_c    23.2102
_cell_angle_alpha  90.000
_cell_angle_beta   90.000
_cell_angle_gamma  90.000
 
_shelx_F_squared_multiplier     1.000
 
loop_
 _refln_index_h
 _refln_index_k
 _refln_index_l
 _refln_F_squared_calc
 _refln_F_squared_meas
 _refln_F_squared_sigma
 _refln_observed_status
   2   0   0    76242.18    68479.59    610.01 o
   4   0   0    18974.34    17239.76    152.33 o
   6   0   0     1085.72     1224.40     15.23 o
   8   0   0     1128.89      915.01     19.55 o
  10   0   0        3.82       -0.31      8.47 o
  12   0   0      481.85      498.06     37.13 o
  14   0   0      290.88      363.88     24.09 o
   1   1   0      400.37      401.52      4.02 o
   2   1   0      136.60       64.79      1.89 o
   3   1   0      217.71      134.05      3.49 o
   4   1   0       46.68      104.51      3.28 o
   5   1   0       97.12      101.15      4.29 o
   6   1   0      112.78      142.96      4.10 o
   7   1   0        0.01        8.08      2.47 o
   8   1   0      201.96      118.87      4.28 o
   9   1   0       18.44       31.53      5.50 o
  10   1   0        1.59       -2.53      6.08 o
  11   1   0        5.42        0.36      6.38 o
  12   1   0        1.71        7.55      7.23 o
  13   1   0       18.54        9.80      8.74 o
  14   1   0        0.32        0.31      9.14 o
  15   1   0        1.07        9.23     12.89 o
   0   2   0    21916.69    19087.04    132.90 o
   1   2   0    23487.90    22494.05    120.15 o
   2   2   0    18104.17    20086.35    101.56 o
   3   2   0    51635.38    51104.03    252.86 o
   4   2   0     1560.38     1942.20     14.42 o
   5   2   0     1105.22     1069.69      9.92 o
   6   2   0     2934.49     2896.02     21.06 o
   7   2   0        1.82        3.13      2.61 o
   8   2   0     1224.21     1229.46     14.09 o
   9   2   0       77.33       59.33      5.27 o
  10   2   0       49.22       63.00     12.59 o
  11   2   0      749.56      798.32     19.77 o
  12   2   0      330.82      332.27     15.51 o
  13   2   0       95.93       51.12     10.56 o
  14   2   0       57.40       55.22     10.66 o
  15   2   0       23.37       46.91     37.09 o
   1   3   0       34.25       15.56      1.90 o
   2   3   0     3761.85     4397.90     26.46 o
   3   3   0      479.01      400.30      6.92 o
   4   3   0        7.30        6.98      1.66 o
   5   3   0      236.36      205.34      5.08 o
   6   3   0      230.14      185.23      5.93 o
   7   3   0       61.20       54.28      3.97 o
   8   3   0       22.30       34.13      4.16 o
   9   3   0       12.26        3.73      4.76 o
  10   3   0      101.91      104.63      7.53 o
  11   3   0       28.88       54.19      9.09 o
  12   3   0       22.36        8.51      8.05 o
  13   3   0        5.46        9.29      8.64 o
  14   3   0        0.01        2.12     12.32 o
  15   3   0        4.02       -0.84     28.82 o
   0   4   0    14858.55    12777.44     95.58 o
   1   4   0     1599.78     1679.26     13.45 o
   2   4   0       79.51       51.42      3.07 o
   3   4   0     4623.00     4773.27     27.71 o
   4   4   0     5393.44     5822.60     35.98 o
   5   4   0     2226.97     2062.02     16.43 o
   6   4   0     4637.30     5060.93     39.54 o
   7   4   0      157.43      179.12      6.97 o
   8   4   0      753.33      851.32     19.65 o
   9   4   0      190.22      235.68     10.71 o
  10   4   0     1170.84     1175.27     21.88 o
  11   4   0      102.43      114.17     16.55 o
  12   4   0       12.60       21.90      9.12 o
  13   4   0      116.33      144.01     13.19 o
  14   4   0        7.90       25.73     10.80 o
  15   4   0        0.08       26.30     33.59 o
   1   5   0     1617.73     2044.74     15.44 o
   2   5   0     1916.64     1727.82     17.14 o
   3   5   0      372.89      315.14      6.09 o
   4   5   0     1030.20      887.78     16.25 o
   5   5   0       35.81       17.45      2.82 o
   6   5   0      702.92      509.05     10.72 o
   7   5   0        0.13       -1.99      4.74 o
   8   5   0        0.10        4.88      5.72 o
   9   5   0      113.05       81.78      8.36 o
  10   5   0       82.51       49.78     16.10 o
  11   5   0       15.36       16.37      8.93 o
  12   5   0      116.66      127.30     13.07 o
  13   5   0        0.01        0.84     15.52 o
  14   5   0        7.14       33.17     14.10 o
   0   6   0     5118.66     4510.17     36.60 o
   1   6   0     5325.92     5413.67     31.42 o
   2   6   0     1339.14     1535.75     15.45 o
   3   6   0     3389.58     3138.52     24.19 o
   4   6   0     4606.59     4938.02     30.86 o
   5   6   0      149.16      154.94      6.29 o
   6   6   0      475.31      433.30      9.59 o
   7   6   0       23.24       10.96      5.84 o
   8   6   0      690.17      684.96     22.85 o
   9   6   0       97.87      147.48     14.21 o
  10   6   0      103.19       83.54     11.59 o
  11   6   0       53.90       51.28     15.14 o
  12   6   0        4.76       12.92      9.38 o
  13   6   0       16.42       10.81     10.56 o
  14   6   0       40.45       52.16     16.53 o
   1   7   0      214.14      138.59      5.06 o
   2   7   0       61.83       61.09      4.07 o
   3   7   0      955.80      661.43      9.72 o
   4   7   0       45.84       46.56      3.54 o
   5   7   0       24.30       17.34      5.00 o
   6   7   0      166.64      184.08      8.33 o
   7   7   0      216.36      193.60      9.37 o
   8   7   0       49.31       33.94      8.64 o
   9   7   0       35.39       27.74     19.43 o
  10   7   0       56.16       40.35     10.66 o
  11   7   0        8.66       12.62      9.77 o
  12   7   0       44.69       65.51     12.36 o
  13   7   0      129.95      133.22     16.09 o
  14   7   0        0.07      -18.09     29.31 o
   0   8   0      435.77      514.68     13.72 o
   1   8   0      174.46      226.54      6.34 o
   2   8   0      286.98      344.76      7.28 o
   3   8   0      103.40      175.38      6.15 o
   4   8   0     2145.70     2295.26     26.55 o
   5   8   0       61.88       84.06      7.42 o
   6   8   0      185.98      221.20      9.83 o
   7   8   0       78.89      112.83     10.50 o
   8   8   0      592.14      524.60     22.39 o
   9   8   0       17.29       16.59      9.69 o
  10   8   0       97.14      105.92     13.28 o
  11   8   0       21.62       23.35     15.19 o
  12   8   0      149.61      196.68     18.10 o
  13   8   0       90.43       65.22     18.31 o
  14   8   0       91.96       62.06     37.73 o
   1   9   0       77.22       47.13      4.58 o
   2   9   0     2096.92     2038.46     21.32 o
   3   9   0       98.35      143.76      7.44 o
   4   9   0       99.81      143.91      7.90 o
   5   9   0     3607.78     3808.68     35.46 o
   6   9   0     1906.13     1949.21     27.89 o
   7   9   0      482.52      500.55     15.75 o
   8   9   0        3.10       -0.97      5.82 o
   9   9   0      124.77      125.82     15.75 o
  10   9   0        0.21       -6.37     10.55 o
  11   9   0        7.94       16.46     11.12 o
  12   9   0        0.40       17.08     12.21 o
  13   9   0       17.82       64.79     34.99 o
   0  10   0      441.27      548.65     15.91 o
   1  10   0       19.73       23.61      4.59 o
   2  10   0       77.35      122.24      7.19 o
   3  10   0      145.78      147.84      8.01 o
   4  10   0      248.50      277.35     10.54 o
   5  10   0      319.07      323.69     11.10 o
   6  10   0       20.33       37.22      7.67 o
   7  10   0      828.81      889.98     22.13 o
   8  10   0        0.07        2.81      6.94 o
   9  10   0       62.55       70.94     15.25 o
  10  10   0       41.26       24.62     12.31 o
  11  10   0       29.49       33.10     12.60 o
  12  10   0       35.99       34.79     14.52 o
  13  10   0       80.22      127.76     44.25 o
   1  11   0       99.72       70.22      9.31 o
   2  11   0      997.60      976.26     17.49 o
   3  11   0     1625.22     1730.70     23.56 o
   4  11   0      167.75      144.19      9.60 o
   5  11   0      361.95      421.86     18.27 o
   6  11   0       77.33       67.02     10.00 o
   7  11   0      262.97      296.74     15.53 o
   8  11   0      118.55      114.11     17.47 o
   9  11   0        8.24       12.60      6.41 o
  10  11   0       28.08       28.97     13.04 o
  11  11   0       10.67       14.90     17.05 o
  12  11   0        3.25       -0.70     31.76 o
   0  12   0      233.70      248.42     17.52 o
   1  12   0      423.37      429.87     15.78 o
   2  12   0      974.34      923.02     22.93 o
   3  12   0      468.37      482.39     17.59 o
   4  12   0     1448.44     1509.66     32.48 o
   5  12   0      431.58      449.04     13.89 o
   6  12   0       35.97       30.37     15.57 o
   7  12   0      318.87      258.95     15.88 o
   8  12   0      309.04      301.85     23.32 o
   9  12   0       17.18       21.75     12.81 o
  10  12   0       29.10        8.72     13.83 o
  11  12   0       56.32       33.11     31.76 o
  12  12   0        8.11      -10.73     29.52 o
   1  13   0      220.09      234.02     13.55 o
   2  13   0      156.04      118.34     11.05 o
   3  13   0       68.73       75.99     11.15 o
   4  13   0       43.94       26.25      8.71 o
   5  13   0        0.52       -6.78      6.78 o
   6  13   0      360.80      393.43     20.20 o
   7  13   0       48.47       22.20     10.04 o
   8  13   0        7.87       -0.54      9.09 o
   9  13   0       24.50       21.82      9.79 o
  10  13   0       71.03       48.07     22.26 o
  11  13   0      119.35      108.48     44.88 o
   0  14   0     1393.66     1496.05     51.88 o
   1  14   0      100.55      108.16     12.47 o
   2  14   0      326.33      373.88     18.84 o
   3  14   0       32.33       18.92      9.67 o
   4  14   0       18.55       11.96      8.66 o
   5  14   0        7.70       11.92      9.03 o
   6  14   0       11.34       11.35      7.78 o
   7  14   0      131.61      148.28     15.70 o
   8  14   0        7.27       12.29     12.68 o
   9  14   0        0.74       23.89     11.26 o
  10  14   0       18.01       20.50     21.09 o
   1  15   0        0.03      -11.34     15.53 o
   2  15   0       27.03        6.46     12.52 o
   3  15   0       64.81       53.95     11.91 o
   4  15   0       82.99       53.94     12.89 o
   5  15   0        7.49       -2.64      9.75 o
   6  15   0       67.05       67.61     13.06 o
   7  15   0      274.69      253.91     21.85 o
   8  15   0       58.02       63.58     20.28 o
   9  15   0      340.05      393.21     31.87 o
   0  16   0       34.63       36.70     24.30 o
   1  16   0        0.31      -10.81     10.81 o
   2  16   0        3.21        8.75     10.25 o
   3  16   0        0.07       15.44     12.41 o
   4  16   0        2.03        6.16     13.37 o
   5  16   0        0.01        5.67     11.12 o
   6  16   0        2.14        5.13     13.37 o
   7  16   0        1.44       16.52     16.17 o
   8  16   0       19.05       24.11     17.46 o
   1  17   0       14.21      -12.96     12.96 o
   2  17   0       96.18       81.88     15.22 o
   3  17   0      222.95      299.22     26.11 o
   4  17   0       13.10        9.72     25.17 o
   5  17   0       36.85       16.66     12.85 o
   6  17   0      393.68      385.22     20.72 o
   7  17   0      160.76      202.16     33.66 o
   0  18   0       15.35      -16.34     18.93 o
   1  18   0        5.68      -10.68     15.23 o
   2  18   0        0.51       -5.90     15.07 o
   3  18   0        0.87        3.96     15.01 o
   4  18   0        1.35       11.95     15.68 o
   5  18   0       28.97        2.75     15.35 o
   1  19   0        0.20      -10.24     18.79 o
   2  19   0        5.15       17.39     17.70 o
   3  19   0       16.98        3.10     17.52 o
   1   0   1        3.30       -0.93      0.93 o
   2   0   1     4147.66     3987.75     26.58 o
   3   0   1      107.36      135.30      3.46 o
   4   0   1     1567.28     2191.94     17.66 o
   5   0   1        5.28        2.99      1.91 o
   6   0   1     4032.08     3762.75     28.78 o
   7   0   1       25.91       12.87      3.02 o
   8   0   1      928.98     1282.90     14.63 o
   9   0   1        1.05       12.13      5.22 o
  10   0   1      864.53      895.69     33.86 o
  11   0   1        3.79        8.28      6.32 o
  12   0   1      128.97      153.74     10.98 o
  13   0   1        0.01        6.02      8.04 o
  14   0   1      527.14      595.16     25.45 o
  15   0   1        7.01        2.38     13.95 o
 -15   1   1       55.08       80.71     37.02 o
 -14   1   1      137.23      123.63     18.96 o
 -13   1   1      300.03      302.97     17.19 o
 -12   1   1        6.07        2.52      7.37 o
 -11   1   1      192.18      199.18     14.15 o
 -10   1   1     1461.90     1465.78     24.05 o
  -9   1   1       52.98       43.86      8.00 o
  -8   1   1     1653.10     1776.93     17.99 o
  -7   1   1     1134.13     1188.23     12.88 o
  -6   1   1      252.76      218.41      5.68 o
  -5   1   1     3562.58     3772.37     26.36 o
  -4   1   1     4277.53     4258.84     29.40 o
  -3   1   1    31907.68    30100.40    178.46 o
  -2   1   1       45.74       83.67      3.19 o
  -1   1   1     6164.80     5359.57     35.32 o
   0   1   1     1767.70      742.11     12.98 o
   1   1   1     6201.18     5464.40     31.06 o
   2   1   1       48.44       79.30      1.97 o
   3   1   1    31874.66    30530.85    208.53 o
   4   1   1     4265.46     4222.11     28.48 o
   5   1   1     3559.43     3757.51     25.68 o
   6   1   1      258.62      206.49      4.74 o
   7   1   1     1127.14     1193.73     12.09 o
   8   1   1     1650.70     1798.25     18.37 o
   9   1   1       61.09       45.56      7.79 o
  10   1   1     1462.77     1423.81     24.65 o
  11   1   1      193.41      197.82     10.85 o
  12   1   1        5.77        1.59      6.80 o
  13   1   1      299.82      287.41     15.16 o
  14   1   1      138.74      109.63     11.66 o
  15   1   1       54.42       77.34     36.39 o
 -15   2   1       89.81      115.49     40.81 o
 -14   2   1       17.23       18.47      9.79 o
 -13   2   1       71.05       69.19     14.23 o
 -12   2   1       54.38       39.36      9.24 o
 -11   2   1      164.27      170.03     11.11 o
 -10   2   1       46.45       38.39      5.77 o
  -9   2   1        5.62        4.47      4.21 o
  -8   2   1       81.38       58.44      4.20 o
  -7   2   1      585.80      527.51      9.34 o
  -6   2   1       33.89       69.60      3.49 o
  -5   2   1      541.29      672.48     14.56 o
  -4   2   1      742.14      616.63      8.14 o
  -3   2   1     7098.72     6258.99     38.39 o
  -2   2   1      430.45      485.96      7.46 o
  -1   2   1      707.84      715.03      7.19 o
   0   2   1      472.84      408.22      5.55 o
   1   2   1      709.12      728.32      6.42 o
   2   2   1      460.04      496.50     10.67 o
   3   2   1     7127.42     6143.85     33.30 o
   4   2   1      732.10      632.74      5.83 o
   5   2   1      514.99      610.45      6.70 o
   6   2   1       38.70       68.12      3.84 o
   7   2   1      578.72      521.51      7.43 o
   8   2   1       84.08       70.75      4.19 o
   9   2   1        6.49        9.85      5.12 o
  10   2   1       45.94       37.73      7.18 o
  11   2   1      163.77      175.27     22.34 o
  12   2   1       53.40       49.70     16.08 o
  13   2   1       70.67       57.55      9.45 o
  14   2   1       17.03       21.28     14.86 o
  15   2   1       89.20       89.90     38.22 o
 -15   3   1       17.08       69.21     35.55 o
 -14   3   1       14.74       16.61     12.31 o
 -13   3   1       45.68       19.27      9.27 o
 -12   3   1      167.04      192.99     13.34 o
 -11   3   1      330.94      331.95     16.84 o
 -10   3   1      268.78      267.82     10.56 o
  -9   3   1       20.93       26.66      5.76 o
  -8   3   1       15.76       12.11      4.32 o
  -7   3   1     1298.97     1337.08     15.10 o
  -6   3   1     4020.63     4261.03     31.99 o
  -5   3   1     4524.25     4652.30     32.16 o
  -4   3   1     3840.09     3730.34     22.98 o
  -3   3   1     2202.12     2453.79     19.88 o
  -2   3   1    37175.04    36134.28    169.61 o
  -1   3   1     3349.42     3118.58     18.66 o
   0   3   1      302.96      168.30      4.35 o
   1   3   1     3355.46     3096.48     19.26 o
   2   3   1    37161.96    35698.17    176.35 o
   3   3   1     2197.30     2425.26     17.84 o
   4   3   1     3875.48     3805.55     25.04 o
   5   3   1     4526.79     4720.64     30.08 o
   6   3   1     4063.07     4325.44     30.13 o
   7   3   1     1303.49     1331.38     13.56 o
   8   3   1       17.22       20.95      5.44 o
   9   3   1       21.42       16.34      4.39 o
  10   3   1      274.61      274.29     12.94 o
  11   3   1      331.14      338.99     14.71 o
  12   3   1      165.46      177.61     12.29 o
  13   3   1       44.86       35.62      8.90 o
  14   3   1       15.14        0.72     21.63 o
  15   3   1       17.33       27.35     31.13 o
 -15   4   1       20.78       11.71     30.50 o
 -14   4   1       12.46       11.51     10.13 o
 -13   4   1        0.01        0.20      9.35 o
 -12   4   1       83.11      101.76     11.72 o
 -11   4   1       63.81       47.03      9.68 o
 -10   4   1      136.33      132.70     13.68 o
  -9   4   1      196.05      208.89     12.75 o
  -8   4   1       48.16       40.28      6.11 o
  -7   4   1      391.44      398.36     11.15 o
  -6   4   1      564.59      633.41     13.58 o
  -5   4   1     6271.74     6012.81     35.19 o
  -4   4   1     2462.74     2719.72     26.16 o
  -3   4   1     1351.94     1396.37     14.61 o
  -2   4   1      319.07      268.35      7.16 o
  -1   4   1      219.99      132.00      5.19 o
   0   4   1      772.79      515.13      6.65 o
   1   4   1      225.58      130.41      3.82 o
   2   4   1      322.73      282.69      5.53 o
   3   4   1     1302.42     1328.04     16.93 o
   4   4   1     2443.75     2738.65     21.71 o
   5   4   1     6313.27     6027.64     38.12 o
   6   4   1      578.65      637.45      9.28 o
   7   4   1      388.57      379.23     11.05 o
   8   4   1       45.66       47.22      5.86 o
   9   4   1      200.80      220.54     10.96 o
  10   4   1      139.68      131.98      9.05 o
  11   4   1       67.58       58.28      9.66 o
  12   4   1       83.67       86.47     15.70 o
  13   4   1        0.06       13.33     13.12 o
  14   4   1       12.98        8.30     15.66 o
  15   4   1       20.79       40.67     37.23 o
 -14   5   1        5.68       -0.20     13.48 o
 -13   5   1       57.06       41.09     11.55 o
 -12   5   1      209.24      200.00     14.87 o
 -11   5   1      301.32      333.52     31.50 o
 -10   5   1       18.94        3.10      7.91 o
  -9   5   1      682.94      686.79     18.01 o
  -8   5   1       64.33       64.48      8.10 o
  -7   5   1      195.20      197.22     10.01 o
  -6   5   1     2319.16     2365.59     20.35 o
  -5   5   1      627.99      429.81      9.85 o
  -4   5   1     4214.76     4335.56     33.66 o
  -3   5   1     1737.59     1912.75     18.89 o
  -2   5   1     5295.28     5042.22     30.21 o
  -1   5   1     1275.21     1225.03     10.86 o
   0   5   1       60.20       29.83      2.54 o
   1   5   1     1335.72     1257.43     11.41 o
   2   5   1     5313.48     5067.24     30.07 o
   3   5   1     1680.45     1935.31     15.31 o
   4   5   1     4221.52     4377.20     31.58 o
   5   5   1      630.04      427.34      6.90 o
   6   5   1     2311.34     2402.27     28.00 o
   7   5   1      183.33      176.24      7.83 o
   8   5   1       64.28       59.28      7.17 o
   9   5   1      680.34      685.86     17.49 o
  10   5   1       17.13       12.95      7.65 o
  11   5   1      303.42      360.36     38.99 o
  12   5   1      212.55      196.51     18.01 o
  13   5   1       56.81       36.00     10.36 o
  14   5   1        5.80       10.69     12.38 o
 -14   6   1       14.41       25.45     33.17 o
 -13   6   1      117.97       99.01     13.97 o
 -12   6   1       32.14       29.58     10.85 o
 -11   6   1        5.32       -0.52      8.80 o
 -10   6   1       92.66       73.13     10.87 o
  -9   6   1       22.47       33.05      8.03 o
  -8   6   1      462.54      514.35     16.84 o
  -7   6   1       18.09       22.70      6.85 o
  -6   6   1       91.44      104.41      6.58 o
  -5   6   1      175.95      148.38      6.87 o
  -4   6   1      798.34      792.24     10.40 o
  -3   6   1     1879.71     1776.82     16.81 o
  -2   6   1     2063.13     2321.27     17.60 o
  -1   6   1     1626.17     1905.20     14.96 o
   0   6   1      906.43      861.13      9.31 o
   1   6   1     1625.41     1869.44     19.15 o
   2   6   1     2030.71     2289.20     19.52 o
   3   6   1     1877.71     1810.06     16.32 o
   4   6   1      801.45      825.86      9.54 o
   5   6   1      177.51      142.39      6.34 o
   6   6   1       79.81       84.53      5.54 o
   7   6   1       19.56       22.56      9.25 o
   8   6   1      476.15      476.15     15.90 o
   9   6   1       23.10       24.35      8.23 o
  10   6   1       88.00       87.58     24.66 o
  11   6   1        5.03       17.78      8.83 o
  12   6   1       34.21       27.37     12.98 o
  13   6   1      116.80      112.45     17.42 o
  14   6   1       14.50       29.83     14.11 o
 -14   7   1       27.80       44.18     35.27 o
 -13   7   1      200.13      204.79     19.71 o
 -12   7   1       57.33       42.21     14.96 o
 -11   7   1       14.02       10.14     10.30 o
 -10   7   1       70.88       72.68     11.32 o
  -9   7   1      152.37      172.38     14.10 o
  -8   7   1       70.27       44.04      8.80 o
  -7   7   1     1383.58     1308.10     25.51 o
  -6   7   1      187.78      164.69      8.82 o
  -5   7   1      400.92      360.60     11.59 o
  -4   7   1       67.15       70.22      4.23 o
  -3   7   1      512.18      544.16      9.22 o
  -2   7   1     2548.09     2760.31     20.67 o
  -1   7   1      645.48      787.67      9.95 o
   0   7   1     2658.77     2954.31     20.83 o
   1   7   1      679.63      806.04     10.28 o
   2   7   1     2514.90     2791.86     20.86 o
   3   7   1      492.44      524.97      8.48 o
   4   7   1       61.69       82.53      4.12 o
   5   7   1      402.80      381.14     10.20 o
   6   7   1      193.54      162.19      7.95 o
   7   7   1     1345.32     1285.93     18.25 o
   8   7   1       74.18       56.81      9.23 o
   9   7   1      157.87      181.76     15.17 o
  10   7   1       74.79       63.31     19.13 o
  11   7   1       12.30        8.43      9.67 o
  12   7   1       60.22       56.22     15.81 o
  13   7   1      198.33      197.82     22.20 o
  14   7   1       28.80       19.21     32.82 o
 -14   8   1       26.11       18.23     30.71 o
 -13   8   1       38.58       28.71     17.10 o
 -12   8   1      108.84       98.93     15.05 o
 -11   8   1       27.81       22.25     11.17 o
 -10   8   1       61.30       66.93     12.54 o
  -9   8   1       44.84       53.67     11.41 o
  -8   8   1      361.78      381.15     16.95 o
  -7   8   1       14.10       15.15      7.12 o
  -6   8   1       74.75       76.28      9.12 o
  -5   8   1       62.69       67.00      7.46 o
  -4   8   1      585.96      676.84     14.75 o
  -3   8   1      152.81      196.21      6.64 o
  -2   8   1      270.37      260.28      6.62 o
  -1   8   1     2852.36     2622.32     19.94 o
   0   8   1       48.82       40.24      4.11 o
   1   8   1     2909.77     2640.90     21.02 o
   2   8   1      279.52      261.84      6.57 o
   3   8   1      138.28      187.58      8.07 o
   4   8   1      592.88      693.49     13.28 o
   5   8   1       57.15       59.05      4.50 o
   6   8   1       80.42       95.39      7.59 o
   7   8   1       14.92        3.11      6.28 o
   8   8   1      369.48      396.22     16.97 o
   9   8   1       49.31       44.74     11.08 o
  10   8   1       60.60       48.33     16.42 o
  11   8   1       28.41       39.73     11.42 o
  12   8   1      109.78      108.17     15.06 o
  13   8   1       37.09       30.47     16.52 o
  14   8   1       25.78       -4.14     29.87 o
 -13   9   1       19.89       57.78     33.87 o
 -12   9   1        8.59       14.35     12.69 o
 -11   9   1       64.12       48.23     13.26 o
 -10   9   1        1.21      -10.22     10.22 o
  -9   9   1       99.85       86.90     12.98 o
  -8   9   1      116.88      157.71     10.21 o
  -7   9   1      294.26      331.45     18.54 o
  -6   9   1     3293.76     3243.65     69.15 o
  -5   9   1      684.12      658.73     12.74 o
  -4   9   1     1193.41     1150.49     19.08 o
  -3   9   1       89.89       94.17      6.86 o
  -2   9   1      613.96      602.41     11.61 o
  -1   9   1     3483.68     3597.34     28.34 o
   0   9   1     2059.98     2383.19     21.41 o
   1   9   1     3492.11     3558.00     26.27 o
   2   9   1      603.78      598.82     11.06 o
   3   9   1       86.43       99.18      7.57 o
   4   9   1     1176.51     1114.34     17.81 o
   5   9   1      688.45      610.95     17.45 o
   6   9   1     3337.66     3292.78     37.54 o
   7   9   1      298.53      345.47     18.22 o
   8   9   1      116.47      128.69      8.58 o
   9   9   1      103.64       82.45     19.37 o
  10   9   1        0.76       -4.32      9.97 o
  11   9   1       65.45       56.70     13.26 o
  12   9   1        8.74        4.19     11.77 o
  13   9   1       20.64       -1.68     29.10 o
 -13  10   1       76.28       46.91     35.34 o
 -12  10   1       57.54       76.29     36.81 o
 -11  10   1       72.97       46.19     13.58 o
 -10  10   1       70.07       44.53     13.13 o
  -9  10   1      116.84       75.71     14.24 o
  -8  10   1       98.08      104.42     10.24 o
  -7  10   1      542.55      487.63     16.70 o
  -6  10   1      314.61      295.41     14.10 o
  -5  10   1      216.66      180.54      9.38 o
  -4  10   1      681.64      625.53     15.41 o
  -3  10   1      187.59      172.13     11.06 o
  -2  10   1      125.33      132.24      7.70 o
  -1  10   1      638.46      549.15     15.51 o
   0  10   1      227.93      262.86      8.82 o
   1  10   1      647.28      592.88     11.34 o
   2  10   1      124.64      135.57      7.34 o
   3  10   1      175.59      176.37     11.18 o
   4  10   1      698.82      642.82     21.22 o
   5  10   1      227.64      222.77      9.86 o
   6  10   1      319.66      322.63     13.05 o
   7  10   1      546.05      476.62     18.08 o
   8  10   1       95.25      113.42      9.88 o
   9  10   1      116.34       85.94     25.82 o
  10  10   1       69.77       47.50     17.41 o
  11  10   1       72.38       46.71     13.80 o
  12  10   1       57.11       47.40     15.43 o
  13  10   1       75.88       64.58     38.92 o
 -12  11   1       13.49       72.36     39.48 o
 -11  11   1       47.39       59.64     16.67 o
 -10  11   1       11.43       -6.38     11.58 o
  -9  11   1      130.38      120.13     12.60 o
  -8  11   1       66.70       73.69     18.63 o
  -7  11   1      194.96      205.94     13.93 o
  -6  11   1      263.48      247.79     13.89 o
  -5  11   1      916.34      820.68     16.71 o
  -4  11   1     2129.98     2242.68     28.75 o
  -3  11   1     2269.62     2339.73     33.24 o
  -2  11   1     1661.38     1773.10     24.97 o
  -1  11   1      633.55      666.36     20.39 o
   0  11   1       37.83       36.75      6.16 o
   1  11   1      627.02      644.65     15.65 o
   2  11   1     1656.90     1764.99     23.52 o
   3  11   1     2304.30     2371.11     33.83 o
   4  11   1     2151.21     2309.18     31.86 o
   5  11   1      898.85      838.45     24.49 o
   6  11   1      258.66      269.12     13.01 o
   7  11   1      185.98      223.66     20.97 o
   8  11   1       67.55       92.20     15.49 o
   9  11   1      131.87      114.93     29.12 o
  10  11   1       10.61        9.46     11.83 o
  11  11   1       46.79       78.76     17.38 o
  12  11   1       12.78       -8.06     27.56 o
 -12  12   1       15.81        2.59     28.40 o
 -11  12   1       47.16       36.87     21.28 o
 -10  12   1       80.63      102.87     18.28 o
  -9  12   1       23.47       23.64     12.78 o
  -8  12   1      350.09      382.42     19.54 o
  -7  12   1      225.57      234.21     15.23 o
  -6  12   1       20.08       43.03      9.53 o
  -5  12   1       11.18       17.74      6.93 o
  -4  12   1     2002.59     2071.82     34.94 o
  -3  12   1       79.54      109.55      9.27 o
  -2  12   1      926.11      941.39     21.75 o
  -1  12   1      567.57      580.75     17.88 o
   0  12   1        1.62        7.12      5.80 o
   1  12   1      567.92      586.22     17.82 o
   2  12   1      941.97      865.51     33.21 o
   3  12   1       82.03      107.46     13.63 o
   4  12   1     1997.50     2081.02     32.63 o
   5  12   1       11.57        8.52      6.40 o
   6  12   1       21.96       29.49     12.08 o
   7  12   1      223.34      204.45     14.89 o
   8  12   1      347.94      389.48     28.22 o
   9  12   1       23.63       25.82      8.04 o
  10  12   1       78.15       65.87     16.87 o
  11  12   1       47.17       40.73     21.72 o
  12  12   1       17.37        4.70     32.40 o
 -11  13   1       41.28       49.93     39.48 o
 -10  13   1       77.40       96.11     25.04 o
  -9  13   1       87.08      100.40     13.88 o
  -8  13   1        6.52        4.65      9.58 o
  -7  13   1       52.21       46.10     11.25 o
  -6  13   1       30.47       29.25     10.59 o
  -5  13   1      120.46      115.88     10.08 o
  -4  13   1       61.65       59.84      9.17 o
  -3  13   1      516.15      580.13     20.34 o
  -2  13   1      321.30      314.56     19.99 o
  -1  13   1      607.30      618.54     24.92 o
   0  13   1        4.38      -11.15     11.15 o
   1  13   1      620.14      589.25     24.24 o
   2  13   1      319.26      303.93     15.68 o
   3  13   1      503.20      575.15     20.50 o
   4  13   1       66.02       67.45      9.53 o
   5  13   1      121.47      137.04     10.01 o
   6  13   1       32.08       29.69      7.51 o
   7  13   1       49.88       48.58     11.21 o
   8  13   1        7.13       15.57     10.00 o
   9  13   1       86.62       84.83     13.70 o
  10  13   1       74.32       60.76     23.98 o
  11  13   1       40.52       37.02     36.39 o
 -10  14   1       57.21       71.33     24.41 o
  -9  14   1       21.63       30.13     11.49 o
  -8  14   1        9.47       19.79     11.29 o
  -7  14   1      172.41      172.20     16.70 o
  -6  14   1       39.47       52.70     21.93 o
  -5  14   1       86.16       63.94     10.76 o
  -4  14   1       54.10       50.21     15.36 o
  -3  14   1       92.97      122.76     24.48 o
  -2  14   1      361.62      384.35     16.72 o
  -1  14   1       34.01       30.69      9.79 o
   0  14   1     1698.03     1737.79     39.50 o
   1  14   1       31.80       50.98     10.60 o
   2  14   1      356.79      364.15     22.40 o
   3  14   1       94.66      108.56     12.54 o
   4  14   1       53.88       33.76     10.10 o
   5  14   1       85.57       98.24     12.40 o
   6  14   1       38.67       46.82      9.09 o
   7  14   1      170.10      175.51     24.64 o
   8  14   1       10.23       33.19     11.61 o
   9  14   1       21.95       22.26     12.08 o
  10  14   1       57.02       38.90     22.20 o
  -9  15   1       51.41       64.35     15.99 o
  -8  15   1        6.25        1.28     16.80 o
  -7  15   1       38.39       39.71     14.81 o
  -6  15   1       64.62       53.65     11.77 o
  -5  15   1       11.16        7.80      9.77 o
  -4  15   1      174.80      164.12     15.96 o
  -3  15   1       36.28       30.11     10.83 o
  -2  15   1        4.24       -7.29      8.94 o
  -1  15   1        4.31       -3.82     11.56 o
   0  15   1       65.96       65.31     13.77 o
   1  15   1        4.36       -1.44      8.90 o
   2  15   1        3.62        4.45      9.04 o
   3  15   1       36.97       31.80     10.81 o
   4  15   1      176.47      182.36     21.04 o
   5  15   1       10.99       11.79     10.43 o
   6  15   1       66.58       53.46     11.09 o
   7  15   1       38.02       56.02     14.92 o
   8  15   1        6.74       15.44     13.23 o
   9  15   1       52.51       59.26     25.84 o
  -8  16   1       71.04       53.55     32.99 o
  -7  16   1       40.96       58.80     18.79 o
  -6  16   1      120.04      115.24     12.77 o
  -5  16   1       60.04       44.55     12.95 o
  -4  16   1       12.35       17.54     15.04 o
  -3  16   1       49.79       42.20     21.50 o
  -2  16   1       21.06       33.57     14.38 o
  -1  16   1       25.76        9.74     12.40 o
   0  16   1       30.57       54.24     15.70 o
   1  16   1       27.13       28.56     13.12 o
   2  16   1       21.64       15.63     10.79 o
   3  16   1       47.66       40.87     13.49 o
   4  16   1       13.01       11.22     11.82 o
   5  16   1       58.68       61.28     13.21 o
   6  16   1      119.46      118.86     14.21 o
   7  16   1       39.73       39.81     17.19 o
   8  16   1       71.10       70.33     28.89 o
  -7  17   1      171.81      231.26     34.43 o
  -6  17   1        6.49       12.34     18.69 o
  -5  17   1        3.20        7.19     12.57 o
  -4  17   1        5.69        4.02     13.49 o
  -3  17   1       49.99       48.68     16.61 o
  -2  17   1        6.53       -8.28     14.02 o
  -1  17   1       48.04       42.95     15.36 o
   0  17   1        3.06        8.01     14.41 o
   1  17   1       48.40       39.77     16.93 o
   2  17   1        6.41        5.07     11.59 o
   3  17   1       50.15       32.52     14.38 o
   4  17   1        6.02       26.25     16.06 o
   5  17   1        3.46        7.52     12.09 o
   6  17   1        5.82        9.67     11.55 o
   7  17   1      172.06      276.35     36.11 o
  -5  18   1        7.88       26.14     15.62 o
  -4  18   1       31.57       14.78     15.51 o
  -3  18   1       60.36       73.14     20.30 o
  -2  18   1       23.37       28.54     21.95 o
  -1  18   1       18.62       25.41     24.12 o
   0  18   1       69.32       44.70     17.98 o
   1  18   1       18.89       16.90     17.00 o
   2  18   1       23.16       27.85     16.19 o
   3  18   1       59.43       65.27     34.96 o
   4  18   1       34.23       73.14     29.98 o
   5  18   1        8.17        9.27     15.83 o
  -3  19   1       21.67       35.92     18.31 o
  -2  19   1        4.81      -19.98     19.98 o
  -1  19   1       10.42       18.76     25.24 o
   0  19   1       88.44      114.30     23.35 o
   1  19   1       10.12       13.21     17.91 o
   2  19   1        4.76        1.16     16.69 o
   3  19   1       21.48       46.89     18.88 o
   0   0   2    24870.53    19383.48    164.11 o
   1   0   2      158.91       68.71      3.02 o
   2   0   2     8665.72     9731.36     54.04 o
   3   0   2        0.04       -2.41      2.41 o
   4   0   2     2396.46     2408.43     21.30 o
   5   0   2      102.64      121.41      4.47 o
   6   0   2     1517.64     1387.61     15.01 o
   7   0   2        7.36        7.97      3.63 o
   8   0   2     1871.39     1830.35     21.20 o
   9   0   2       12.17       20.87      3.24 o
  10   0   2       96.26      114.74      9.79 o
  11   0   2        0.44       10.03      6.64 o
  12   0   2       34.83       15.39      7.48 o
  13   0   2       13.62       16.37      8.11 o
  14   0   2       17.83       39.95     10.41 o
 -15   1   2      113.40      159.60     43.33 o
 -14   1   2       10.86       31.10     13.35 o
 -13   1   2      178.22      139.83     11.85 o
 -12   1   2        2.12       10.10      7.39 o
 -11   1   2       18.74       24.50      7.27 o
 -10   1   2        2.01        4.10      4.10 o
  -9   1   2      206.46      175.61      6.12 o
  -8   1   2       27.75       13.87      4.18 o
  -7   1   2      372.45      450.09     10.17 o
  -6   1   2      115.32      163.29      4.81 o
  -5   1   2      919.14     1051.16     11.65 o
  -4   1   2      174.79      127.62      4.20 o
  -3   1   2     7568.38     6720.44     40.28 o
  -2   1   2      222.44      144.97      3.33 o
  -1   1   2     2366.99     2366.15     16.23 o
   0   1   2    19124.02    17902.81     91.71 o
   1   1   2     2341.11     2339.35     16.72 o
   2   1   2      224.22      147.77      3.37 o
   3   1   2     7589.49     6808.51     41.97 o
   4   1   2      200.17      150.33      4.00 o
   5   1   2      920.83     1039.54     10.87 o
   6   1   2      114.05      154.57      5.26 o
   7   1   2      366.82      439.05      9.04 o
   8   1   2       21.89       13.87      4.30 o
   9   1   2      203.88      164.24     10.87 o
  10   1   2        2.30        3.47      7.69 o
  11   1   2       18.71       15.19      6.38 o
  12   1   2        2.06        3.58     10.15 o
  13   1   2      178.36      121.71     18.21 o
  14   1   2       11.00       26.39     15.75 o
  15   1   2      112.91      167.38     45.23 o
 -15   2   2       12.13       32.33     32.82 o
 -14   2   2       34.90       32.94     10.53 o
 -13   2   2      119.72      119.93     12.48 o
 -12   2   2       83.85       59.32      9.96 o
 -11   2   2       43.63       59.19      8.44 o
 -10   2   2      601.08      680.40     16.76 o
  -9   2   2      124.60      161.65     13.03 o
  -8   2   2      158.69      152.72      6.34 o
  -7   2   2       67.32       96.28      6.12 o
  -6   2   2      349.73      381.16     12.24 o
  -5   2   2     1529.29     1592.54     16.11 o
  -4   2   2     4677.74     5156.13     33.66 o
  -3   2   2     4492.81     4772.24     29.16 o
  -2   2   2    23295.68    20185.50    155.84 o
  -1   2   2     9406.66     9123.64     50.86 o
   0   2   2     2656.50     3425.19     23.19 o
   1   2   2     9446.36     9176.99     48.46 o
   2   2   2    23250.39    20294.33    108.86 o
   3   2   2     4492.44     4779.97     25.49 o
   4   2   2     4681.01     5239.96     29.68 o
   5   2   2     1543.71     1624.63     15.53 o
   6   2   2      355.28      388.24      6.72 o
   7   2   2       63.90       89.28      4.07 o
   8   2   2      158.05      152.30      5.67 o
   9   2   2      121.96      157.69     14.32 o
  10   2   2      606.64      676.46     26.39 o
  11   2   2       42.80       25.76     10.95 o
  12   2   2       84.27       41.12     18.51 o
  13   2   2      118.79      113.70     18.20 o
  14   2   2       34.14       59.70     17.83 o
  15   2   2       12.52       24.89     31.69 o
 -15   3   2       21.63       34.15     33.52 o
 -14   3   2       34.96       59.57     15.69 o
 -13   3   2        5.25        1.17      8.80 o
 -12   3   2       76.57      103.41     14.30 o
 -11   3   2        6.32        9.68      8.21 o
 -10   3   2       16.95       28.03      6.19 o
  -9   3   2      201.81      204.23     10.74 o
  -8   3   2     2156.61     2232.91     29.51 o
  -7   3   2       36.46       35.37      5.73 o
  -6   3   2     1039.56     1150.98     13.22 o
  -5   3   2     1049.91     1230.61     13.75 o
  -4   3   2     1916.36     1980.12     16.35 o
  -3   3   2     8682.34     8144.84     47.89 o
  -2   3   2     7480.62     7861.22     43.25 o
  -1   3   2     5636.01     5762.67     33.13 o
   0   3   2      529.81      392.85      6.23 o
   1   3   2     5622.06     5707.21     33.17 o
   2   3   2     7460.57     7865.53     44.90 o
   3   3   2     8711.57     8169.36     40.82 o
   4   3   2     1891.10     1991.61     15.28 o
   5   3   2     1045.89     1232.12     12.12 o
   6   3   2     1039.30     1146.82     12.05 o
   7   3   2       37.61       32.46      3.37 o
   8   3   2     2161.00     2164.26     20.39 o
   9   3   2      201.81      208.66      7.07 o
  10   3   2       17.10       14.11      7.41 o
  11   3   2        7.00       -6.17      6.17 o
  12   3   2       76.13       70.78     33.13 o
  13   3   2        5.44       -8.14     18.30 o
  14   3   2       34.99       61.36     52.63 o
  15   3   2       21.81       41.86     32.89 o
 -15   4   2       28.78       80.50     41.44 o
 -14   4   2       37.12       30.44     13.75 o
 -13   4   2        0.65       -3.03      9.34 o
 -12   4   2      183.64      163.73     13.96 o
 -11   4   2       18.69       25.37      8.95 o
 -10   4   2      100.92       84.80     10.04 o
  -9   4   2       84.56      128.65     10.35 o
  -8   4   2      140.81      100.53      8.51 o
  -7   4   2     1352.97     1451.46     19.09 o
  -6   4   2      103.85       91.99      6.59 o
  -5   4   2     2324.62     2558.18     28.11 o
  -4   4   2     1867.32     2182.70     24.96 o
  -3   4   2     2854.39     3239.52     24.39 o
  -2   4   2      528.51      655.25     13.96 o
  -1   4   2     1842.39     1455.59     12.87 o
   0   4   2     5238.63     5521.32     30.42 o
   1   4   2     1803.25     1418.43     11.36 o
   2   4   2      515.72      618.14     11.74 o
   3   4   2     2900.68     3248.79     21.19 o
   4   4   2     1877.24     2240.85     19.01 o
   5   4   2     2294.53     2461.35     37.96 o
   6   4   2      106.41       89.82      4.98 o
   7   4   2     1338.34     1456.77     18.66 o
   8   4   2      143.82      100.45      5.87 o
   9   4   2       80.77      121.33      7.92 o
  10   4   2      100.21       84.90      7.55 o
  11   4   2       17.40       33.54      9.18 o
  12   4   2      185.63      193.56     18.07 o
  13   4   2        0.82       16.95     14.40 o
  14   4   2       36.85       37.07     17.16 o
  15   4   2       28.29       43.40     37.23 o
 -14   5   2       97.24       87.59     34.53 o
 -13   5   2       14.34       12.51     10.61 o
 -12   5   2      116.22      115.28     13.48 o
 -11   5   2      248.41      226.33     15.53 o
 -10   5   2      187.67      190.46     13.30 o
  -9   5   2       26.62       23.22      8.12 o
  -8   5   2       98.05      122.33     10.36 o
  -7   5   2      399.22      354.32     14.07 o
  -6   5   2      227.92      186.12      5.61 o
  -5   5   2     5427.00     5356.94     37.72 o
  -4   5   2     2627.80     3046.55     25.26 o
  -3   5   2     3937.71     4215.35     25.50 o
  -2   5   2     1225.39     1351.33     12.86 o
  -1   5   2     6362.76     6376.75     34.28 o
   0   5   2      147.60      248.76      5.47 o
   1   5   2     6292.30     6292.95     34.26 o
   2   5   2     1214.22     1291.81     12.02 o
   3   5   2     3955.01     4261.83     28.88 o
   4   5   2     2601.90     3026.88     21.43 o
   5   5   2     5410.90     5403.60     33.28 o
   6   5   2      227.87      201.88      8.45 o
   7   5   2      384.34      340.23     10.16 o
   8   5   2       95.41      118.20      7.05 o
   9   5   2       28.56       41.75      9.70 o
  10   5   2      189.94      176.48     26.26 o
  11   5   2      246.94      238.11     17.12 o
  12   5   2      115.48      119.52     12.48 o
  13   5   2       13.84       19.11      9.55 o
  14   5   2       96.92       88.35     35.97 o
 -14   6   2       51.63       65.98     36.46 o
 -13   6   2      101.79       90.60     13.85 o
 -12   6   2       64.32       39.25     11.59 o
 -11   6   2       32.44       24.82     11.57 o
 -10   6   2      275.79      297.11     16.26 o
  -9   6   2        7.33        9.75      7.25 o
  -8   6   2       70.72       78.31     10.86 o
  -7   6   2     1133.67     1258.32     30.03 o
  -6   6   2      971.88     1034.20     20.94 o
  -5   6   2       60.73       88.79      5.83 o
  -4   6   2     1036.60     1092.66     17.94 o
  -3   6   2     1575.40     1831.49     16.45 o
  -2   6   2      369.70      391.06      7.14 o
  -1   6   2     1217.36     1348.57     13.13 o
   0   6   2       26.63       12.90      2.93 o
   1   6   2     1221.70     1342.13     14.66 o
   2   6   2      399.47      407.00      7.24 o
   3   6   2     1575.05     1809.09     15.74 o
   4   6   2     1041.87     1114.42     13.43 o
   5   6   2       58.81       97.86      5.63 o
   6   6   2     1009.95     1062.37     12.99 o
   7   6   2     1126.55     1260.13     22.07 o
   8   6   2       67.61       85.69      8.22 o
   9   6   2        7.05       24.23      7.52 o
  10   6   2      287.08      293.36     15.71 o
  11   6   2       33.52       42.62     13.35 o
  12   6   2       62.79       40.16     17.11 o
  13   6   2      101.73      107.75     13.41 o
  14   6   2       53.29       57.31     22.44 o
 -14   7   2       22.04       11.36     29.59 o
 -13   7   2       17.55       28.26     12.47 o
 -12   7   2      209.90      206.86     18.33 o
 -11   7   2       18.80       20.01     10.27 o
 -10   7   2      107.35       95.19     12.38 o
  -9   7   2     1035.39     1004.70     36.70 o
  -8   7   2      893.86      906.20     29.34 o
  -7   7   2     1784.01     1800.00     27.85 o
  -6   7   2      712.54      665.76     16.25 o
  -5   7   2      557.16      478.39     18.78 o
  -4   7   2       77.34       54.19      3.88 o
  -3   7   2     1654.03     1566.20     15.32 o
  -2   7   2     5033.67     5739.66     36.98 o
  -1   7   2     6394.44     7045.09     39.52 o
   0   7   2      184.28      144.16      5.71 o
   1   7   2     6388.33     7056.38     44.53 o
   2   7   2     5029.81     5772.88     35.98 o
   3   7   2     1688.47     1568.24     16.31 o
   4   7   2       83.34       52.54      5.04 o
   5   7   2      563.55      494.52      9.17 o
   6   7   2      714.19      638.74     13.70 o
   7   7   2     1794.89     1762.13     27.82 o
   8   7   2      889.59      875.00     22.18 o
   9   7   2     1022.27      976.16     35.97 o
  10   7   2      101.31       99.63     15.89 o
  11   7   2       20.77       30.71     10.46 o
  12   7   2      208.16      229.12     28.85 o
  13   7   2       19.66       14.16     11.93 o
  14   7   2       22.06       -4.21     25.80 o
 -14   8   2       18.71       40.88     35.83 o
 -13   8   2       41.45       43.40     34.71 o
 -12   8   2       46.29       30.17     12.87 o
 -11   8   2       23.63       24.57     11.71 o
 -10   8   2       19.65       17.11     13.76 o
  -9   8   2      238.82      313.90     18.01 o
  -8   8   2       20.53       10.75      5.69 o
  -7   8   2      210.47      174.02     11.18 o
  -6   8   2      221.47      235.05     10.82 o
  -5   8   2      151.42      164.86      9.55 o
  -4   8   2      442.72      483.26     12.35 o
  -3   8   2      419.81      392.66      8.83 o
  -2   8   2      175.89      192.68      6.26 o
  -1   8   2     4025.47     4195.72     27.25 o
   0   8   2        4.53        8.34      3.43 o
   1   8   2     4041.69     4167.76     28.41 o
   2   8   2      167.69      200.91      5.96 o
   3   8   2      442.53      421.90      8.68 o
   4   8   2      436.66      476.22     11.35 o
   5   8   2      152.46      187.01      7.69 o
   6   8   2      219.04      226.13     11.01 o
   7   8   2      201.18      187.14     10.27 o
   8   8   2       22.32       10.39      8.96 o
   9   8   2      237.82      238.38     16.34 o
  10   8   2       18.88       17.80     10.29 o
  11   8   2       22.52       13.52     14.41 o
  12   8   2       45.68       42.86     13.37 o
  13   8   2       42.96       57.59     18.65 o
  14   8   2       19.45       58.62     35.48 o
 -13   9   2       12.69       21.60     32.82 o
 -12   9   2      106.84       84.38     26.24 o
 -11   9   2       66.26       91.09     15.55 o
 -10   9   2       16.00       10.08     13.85 o
  -9   9   2      118.53      123.63     14.09 o
  -8   9   2       12.46        8.94      8.00 o
  -7   9   2        5.94        3.65      8.57 o
  -6   9   2     1417.39     1500.54     29.36 o
  -5   9   2      267.66      289.06     14.47 o
  -4   9   2     1118.99     1082.51     18.50 o
  -3   9   2      604.21      674.74     13.93 o
  -2   9   2       57.35       70.86      5.20 o
  -1   9   2     1291.76     1248.77     15.44 o
   0   9   2     3565.32     4014.54     29.71 o
   1   9   2     1297.40     1239.13     20.51 o
   2   9   2       60.14       71.05      5.39 o
   3   9   2      612.02      673.61     12.68 o
   4   9   2     1133.37     1113.09     22.45 o
   5   9   2      274.56      289.38     14.75 o
   6   9   2     1407.36     1416.81     23.48 o
   7   9   2        6.45        8.95      6.14 o
   8   9   2       13.00       10.93      9.83 o
   9   9   2      122.20       92.43     13.78 o
  10   9   2       16.73       14.06     10.95 o
  11   9   2       66.37       44.06     12.78 o
  12   9   2      107.27      117.82     16.76 o
  13   9   2       12.55        1.54     31.91 o
 -13  10   2       19.51       22.72     32.82 o
 -12  10   2       51.65       48.52     30.92 o
 -11  10   2      196.86      206.28     19.84 o
 -10  10   2       75.99       23.00     19.60 o
  -9  10   2       91.59       95.83     14.87 o
  -8  10   2       19.38        3.49      9.43 o
  -7  10   2     1342.30     1366.97     28.90 o
  -6  10   2      178.91      149.45     12.72 o
  -5  10   2     1234.87     1284.72     20.81 o
  -4  10   2     1282.90     1313.93     21.77 o
  -3  10   2      282.41      291.87     14.18 o
  -2  10   2       49.91       68.68      6.76 o
  -1  10   2     1487.35     1496.21     18.44 o
   0  10   2      512.58      513.40     16.26 o
   1  10   2     1476.13     1520.77     17.86 o
   2  10   2       43.40       60.27      6.51 o
   3  10   2      291.09      288.51     10.15 o
   4  10   2     1279.17     1333.58     20.94 o
   5  10   2     1218.32     1221.64     19.87 o
   6  10   2      183.13      155.28     10.35 o
   7  10   2     1322.29     1345.60     41.40 o
   8  10   2       20.57       10.32      9.42 o
   9  10   2       89.92       80.03     13.91 o
  10  10   2       74.59       50.79     17.74 o
  11  10   2      196.09      174.61     18.27 o
  12  10   2       52.41       76.29     16.40 o
  13  10   2       19.43       14.44     35.48 o
 -12  11   2       25.92        1.05     29.10 o
 -11  11   2      105.29       99.62     17.89 o
 -10  11   2       10.55      -14.50     15.20 o
  -9  11   2      120.31      133.91     13.57 o
  -8  11   2       28.91       42.03      9.35 o
  -7  11   2       70.60       69.09     11.99 o
  -6  11   2      345.41      353.60     17.36 o
  -5  11   2      207.89      203.62     11.67 o
  -4  11   2     1303.49     1295.82     26.87 o
  -3  11   2     1883.86     1802.29     29.37 o
  -2  11   2      650.50      651.01     14.73 o
  -1  11   2      429.63      438.71     13.28 o
   0  11   2       43.71       42.14      6.50 o
   1  11   2      439.38      426.26     13.28 o
   2  11   2      655.07      656.17     15.81 o
   3  11   2     1846.41     1754.85     24.11 o
   4  11   2     1280.41     1259.64     25.80 o
   5  11   2      207.43      166.22      9.64 o
   6  11   2      344.11      329.14     10.75 o
   7  11   2       75.33       71.97     14.64 o
   8  11   2       28.64       49.39      9.13 o
   9  11   2      120.50       92.76     15.10 o
  10  11   2        9.61        3.56     11.90 o
  11  11   2      105.87      116.67     18.12 o
  12  11   2       26.16       10.73     28.26 o
 -12  12   2       11.54      -12.06     30.22 o
 -11  12   2       20.33        6.52     34.78 o
 -10  12   2      187.66      186.99     21.28 o
  -9  12   2       88.68       92.81     13.54 o
  -8  12   2      112.11      100.26     22.65 o
  -7  12   2       51.24       55.85     10.76 o
  -6  12   2       12.81       15.33      9.33 o
  -5  12   2       27.95       19.31      7.34 o
  -4  12   2      247.45      260.03     12.51 o
  -3  12   2      294.75      277.36     13.66 o
  -2  12   2     1371.06     1434.58     32.99 o
  -1  12   2      450.37      466.53     19.54 o
   0  12   2      238.90      263.49     11.00 o
   1  12   2      455.32      436.82     21.51 o
   2  12   2     1343.99     1453.97     26.90 o
   3  12   2      292.10      322.50     12.62 o
   4  12   2      250.03      264.27     14.63 o
   5  12   2       25.69       21.36      6.82 o
   6  12   2        9.14       11.56      6.60 o
   7  12   2       51.49       40.11     10.05 o
   8  12   2      113.57      116.91     14.14 o
   9  12   2       88.76       90.71     10.65 o
  10  12   2      190.68      195.44     21.60 o
  11  12   2       20.68        9.58     20.08 o
  12  12   2       11.22       40.67     36.95 o
 -11  13   2        1.84       15.15     33.59 o
 -10  13   2       58.09       48.62     21.99 o
  -9  13   2       34.79       15.77     11.49 o
  -8  13   2       47.60       51.34     11.55 o
  -7  13   2       34.83       21.47     10.36 o
  -6  13   2       53.86       56.86     11.32 o
  -5  13   2      134.46      127.54     11.86 o
  -4  13   2       55.32       52.92     10.36 o
  -3  13   2      413.70      465.84     25.78 o
  -2  13   2      404.95      364.90     23.00 o
  -1  13   2      551.83      544.96     18.08 o
   0  13   2      215.58      182.57     15.31 o
   1  13   2      549.26      556.69     25.80 o
   2  13   2      405.57      386.85     24.87 o
   3  13   2      423.75      456.58     18.55 o
   4  13   2       53.34       58.33     14.33 o
   5  13   2      134.13      130.04     10.50 o
   6  13   2       54.37       57.48      8.80 o
   7  13   2       36.41       38.74     11.65 o
   8  13   2       47.72       44.47     11.13 o
   9  13   2       35.25       15.75      9.04 o
  10  13   2       60.77       72.69     23.45 o
  11  13   2        1.79       -8.98     30.78 o
 -10  14   2       13.18       33.17     32.33 o
  -9  14   2      101.24       84.48     14.08 o
  -8  14   2      119.97      143.07     15.93 o
  -7  14   2      187.33      164.17     16.91 o
  -6  14   2       90.92       84.05     20.43 o
  -5  14   2      262.31      241.90     14.73 o
  -4  14   2       81.47       57.19     18.83 o
  -3  14   2      162.79      174.00     14.10 o
  -2  14   2      191.19      199.87     13.53 o
  -1  14   2      232.55      254.36     22.00 o
   0  14   2     1045.22     1100.86     31.80 o
   1  14   2      225.91      239.66     15.81 o
   2  14   2      196.96      189.20     17.56 o
   3  14   2      156.35      171.05     14.29 o
   4  14   2       83.15       53.68     10.87 o
   5  14   2      261.16      231.68     14.93 o
   6  14   2       93.86      109.97     12.15 o
   7  14   2      187.80      224.63     19.85 o
   8  14   2      122.69      160.18     21.44 o
   9  14   2      102.45      133.05     14.21 o
  10  14   2       13.67      -16.34     38.92 o
  -9  15   2       35.14       18.48     19.31 o
  -8  15   2        3.05        9.84     13.08 o
  -7  15   2       28.73       22.99     13.87 o
  -6  15   2       25.65       18.34     34.04 o
  -5  15   2        0.67        9.79     10.26 o
  -4  15   2       83.54       65.71     13.11 o
  -3  15   2      212.06      205.40     15.74 o
  -2  15   2       23.46       10.09     12.75 o
  -1  15   2      162.07      161.08     16.49 o
   0  15   2       83.68       66.67     19.39 o
   1  15   2      161.37      136.26     14.04 o
   2  15   2       23.58       11.97     12.59 o
   3  15   2      212.12      203.27     16.08 o
   4  15   2       82.98       71.88     11.94 o
   5  15   2        0.65       -4.30     10.09 o
   6  15   2       26.72       43.22     12.47 o
   7  15   2       29.22       15.45     17.18 o
   8  15   2        3.17        9.95     12.67 o
   9  15   2       35.87       12.41     34.53 o
  -8  16   2       51.72       93.28     21.08 o
  -7  16   2        7.71       -2.76     16.65 o
  -6  16   2      214.58      220.39     27.05 o
  -5  16   2       44.42       20.53     21.56 o
  -4  16   2       20.10       28.67     12.23 o
  -3  16   2      103.81      113.64     18.51 o
  -2  16   2       76.82       97.09     15.64 o
  -1  16   2       96.58       78.06     22.90 o
   0  16   2        7.92       -0.10     11.88 o
   1  16   2       94.45       90.62     15.32 o
   2  16   2       76.34       85.33     14.08 o
   3  16   2      103.26       87.62     15.99 o
   4  16   2       20.19       21.86     11.45 o
   5  16   2       43.50       38.48     12.68 o
   6  16   2      213.22      226.85     17.42 o
   7  16   2        6.13       -3.29     14.73 o
   8  16   2       53.27       80.50     23.14 o
  -7  17   2       36.98       90.95     29.17 o
  -6  17   2       48.34       55.39     21.73 o
  -5  17   2        2.03       18.89     18.62 o
  -4  17   2        1.83       12.00     14.15 o
  -3  17   2       11.45       13.65     14.27 o
  -2  17   2       12.68        0.89     19.91 o
  -1  17   2       15.06       -7.44     30.68 o
   0  17   2        4.29      -11.23     12.88 o
   1  17   2       15.50       32.65     15.99 o
   2  17   2       12.57        8.62     11.54 o
   3  17   2       11.81        3.77     13.34 o
   4  17   2        1.76       10.31     14.69 o
   5  17   2        1.94        3.12     12.24 o
   6  17   2       48.45       35.88     12.92 o
   7  17   2       36.40       55.47     24.26 o
  -5  18   2       52.26       72.40     17.27 o
  -4  18   2        7.83       -7.31     14.35 o
  -3  18   2       88.48       99.55     22.68 o
  -2  18   2       40.80       43.62     23.07 o
  -1  18   2        2.88       17.15     16.63 o
   0  18   2        1.60        5.86     16.11 o
   1  18   2        3.02       -8.69     14.37 o
   2  18   2       42.62       41.23     14.96 o
   3  18   2       88.51       80.91     20.26 o
   4  18   2        7.88       -8.34     14.48 o
   5  18   2       52.18       69.49     28.05 o
  -3  19   2       38.12       24.05     18.06 o
  -2  19   2        4.81       -6.87     20.55 o
  -1  19   2        3.91       13.64     25.59 o
   0  19   2        2.64       -2.94     15.99 o
   1  19   2        3.84       19.08     22.12 o
   2  19   2        4.65      -15.92     21.67 o
   3  19   2       38.43       48.12     19.30 o
   1   0   3        0.56        2.05      2.75 o
   2   0   3    39481.06    39567.39    216.53 o
   3   0   3       44.25        8.73      1.76 o
   4   0   3       40.67       74.85      4.09 o
   5   0   3       12.46       42.56      3.58 o
   6   0   3      153.23      148.96      5.53 o
   7   0   3        7.96        0.87      3.36 o
   8   0   3       59.35       67.31      5.89 o
   9   0   3       24.35        5.69      3.88 o
  10   0   3     1185.00     1187.20     30.81 o
  11   0   3        3.62        5.06      5.93 o
  12   0   3      118.50      137.23     16.66 o
  13   0   3        9.64        2.68      7.32 o
  14   0   3      819.35     1013.94     86.89 o
 -15   1   3       15.48       44.68     22.72 o
 -14   1   3        8.39        2.37     13.02 o
 -13   1   3        3.40        9.20      8.16 o
 -12   1   3      120.96      146.31     14.33 o
 -11   1   3       14.86       26.77      7.43 o
 -10   1   3       72.32       56.34      7.35 o
  -9   1   3       60.58       51.68      5.56 o
  -8   1   3     1554.91     1699.83     19.66 o
  -7   1   3      356.66      312.37      7.18 o
  -6   1   3      221.98      204.70      5.67 o
  -5   1   3     1235.06     1263.30     12.89 o
  -4   1   3     1693.91     1698.69     15.01 o
  -3   1   3     4639.00     5026.12     33.23 o
  -2   1   3      414.11      465.59      9.17 o
  -1   1   3     3492.96     2386.70     16.94 o
   0   1   3      104.50        9.36      1.32 o
   1   1   3     3528.23     2368.76     15.90 o
   2   1   3      407.25      472.90      5.72 o
   3   1   3     4646.18     5063.53     30.87 o
   4   1   3     1690.98     1690.86     13.82 o
   5   1   3     1220.31     1223.25     18.61 o
   6   1   3      220.64      196.21      5.88 o
   7   1   3      355.25      313.36      8.59 o
   8   1   3     1549.99     1674.46     26.33 o
   9   1   3       56.79       43.11      6.09 o
  10   1   3       70.68       66.50      9.49 o
  11   1   3       13.68        4.12      9.49 o
  12   1   3      120.00      149.16     16.38 o
  13   1   3        3.07        8.92     12.08 o
  14   1   3        8.36        0.39     15.08 o
  15   1   3       15.95       38.64     34.85 o
 -15   2   3      128.65      153.15     32.33 o
 -14   2   3        2.56        4.54      9.61 o
 -13   2   3       46.29       67.72     11.05 o
 -12   2   3       34.41       40.49     11.00 o
 -11   2   3      110.14       89.90     12.00 o
 -10   2   3      174.97      197.39      9.45 o
  -9   2   3      265.96      196.67     10.02 o
  -8   2   3      466.67      394.80     10.24 o
  -7   2   3     3711.20     3921.67     31.45 o
  -6   2   3     1442.71     1370.74     18.77 o
  -5   2   3     1393.05     1360.88     16.26 o
  -4   2   3     2311.47     2367.81     18.59 o
  -3   2   3    42120.57    42571.94    243.58 o
  -2   2   3    59863.40    54968.00    283.94 o
  -1   2   3      411.38      484.09      5.87 o
   0   2   3      155.77      114.93      3.38 o
   1   2   3      384.89      470.22      5.70 o
   2   2   3    59860.21    55175.61    266.12 o
   3   2   3    42106.71    42425.04    201.69 o
   4   2   3     2309.05     2348.45     14.60 o
   5   2   3     1404.94     1386.97     13.45 o
   6   2   3     1442.46     1357.36     13.95 o
   7   2   3     3716.56     3929.48     29.47 o
   8   2   3      465.56      374.39     10.62 o
   9   2   3      273.84      204.53     11.44 o
  10   2   3      173.97      162.99     17.03 o
  11   2   3      110.41       81.85     12.55 o
  12   2   3       34.25       24.02     13.70 o
  13   2   3       48.25       39.81     30.36 o
  14   2   3        2.96       13.91     15.64 o
  15   2   3      129.05      123.83     42.14 o
 -15   3   3       10.13       14.16     33.03 o
 -14   3   3       44.81       31.17     11.28 o
 -13   3   3        1.63       19.14      9.90 o
 -12   3   3      332.66      377.60     25.30 o
 -11   3   3      161.82      159.34     11.90 o
 -10   3   3       97.30       56.51      8.35 o
  -9   3   3      146.28      143.40      9.72 o
  -8   3   3      267.98      308.10     13.48 o
  -7   3   3     1530.53     1552.01     17.54 o
  -6   3   3      733.61      844.53     11.95 o
  -5   3   3      914.92      900.04      9.76 o
  -4   3   3      414.37      378.61     10.22 o
  -3   3   3    13480.11    12354.18     69.78 o
  -2   3   3    26834.07    27776.67    139.13 o
  -1   3   3      560.28      449.82      6.83 o
   0   3   3      358.20      272.49      5.37 o
   1   3   3      563.10      452.88      7.06 o
   2   3   3    26738.86    27330.11    185.98 o
   3   3   3    13497.19    12501.54     60.14 o
   4   3   3      423.26      406.12      7.11 o
   5   3   3      920.02      905.60      9.52 o
   6   3   3      758.20      836.45     10.61 o
   7   3   3     1526.05     1531.59     14.42 o
   8   3   3      272.16      318.83      9.41 o
   9   3   3      145.44      147.63      6.36 o
  10   3   3       98.28       85.31     15.70 o
  11   3   3      160.64      153.02     18.80 o
  12   3   3      336.72      421.65     58.03 o
  13   3   3        1.80       -9.82     14.37 o
  14   3   3       43.44       33.83     16.38 o
  15   3   3       10.48       26.30     32.40 o
 -15   4   3        7.07       34.36     35.90 o
 -14   4   3       39.54       44.62     12.33 o
 -13   4   3        4.94        9.05      9.85 o
 -12   4   3       49.53       76.91     11.73 o
 -11   4   3      142.90      132.75     12.14 o
 -10   4   3       45.58       37.95     12.58 o
  -9   4   3      334.58      363.28     15.15 o
  -8   4   3      175.33      219.36     10.94 o
  -7   4   3      639.20      606.35     19.47 o
  -6   4   3      761.90      673.13      8.34 o
  -5   4   3     7393.81     7296.63     45.17 o
  -4   4   3     6423.53     6713.56     43.04 o
  -3   4   3      183.01      155.89      5.04 o
  -2   4   3      696.96      896.79     10.53 o
  -1   4   3     2292.03     1876.13     14.90 o
   0   4   3       98.33      285.08      5.43 o
   1   4   3     2310.89     1943.06     14.40 o
   2   4   3      720.78      926.43     15.52 o
   3   4   3      159.19      116.54      3.94 o
   4   4   3     6468.40     6850.49     41.05 o
   5   4   3     7386.12     7341.97     42.79 o
   6   4   3      740.11      654.14      9.58 o
   7   4   3      661.82      628.58     11.49 o
   8   4   3      180.78      221.67      7.84 o
   9   4   3      337.74      349.15     11.37 o
  10   4   3       43.32       50.45      8.51 o
  11   4   3      142.95      171.61     10.84 o
  12   4   3       48.46       43.22     16.01 o
  13   4   3        4.10        2.29     14.15 o
  14   4   3       39.27       35.20     33.45 o
 -14   5   3        3.02       -8.23     14.25 o
 -13   5   3       40.66       64.38     12.44 o
 -12   5   3       42.12       56.00     11.81 o
 -11   5   3      106.45       84.82     11.89 o
 -10   5   3      936.89      892.92     41.25 o
  -9   5   3       37.10       21.75      8.64 o
  -8   5   3      273.39      279.15     13.77 o
  -7   5   3      277.68      318.08     13.94 o
  -6   5   3       11.67       27.32      5.17 o
  -5   5   3     1956.83     2137.59     22.11 o
  -4   5   3     2134.18     2132.20     20.85 o
  -3   5   3      346.26      370.86      8.43 o
  -2   5   3       63.00       61.26      4.45 o
  -1   5   3      429.38      341.62      7.69 o
   0   5   3       63.74       28.17      2.67 o
   1   5   3      414.66      319.41      5.89 o
   2   5   3       69.98       74.61      4.53 o
   3   5   3      365.06      381.33      6.92 o
   4   5   3     2167.84     2135.71     15.86 o
   5   5   3     1940.93     2095.62     19.02 o
   6   5   3       10.02       16.91      3.98 o
   7   5   3      277.55      288.35      9.70 o
   8   5   3      267.59      283.13     14.68 o
   9   5   3       40.64       24.65     10.84 o
  10   5   3      942.27      954.33     23.39 o
  11   5   3      109.38       84.34     10.22 o
  12   5   3       42.70       60.06     15.61 o
  13   5   3       38.96       30.89     17.57 o
  14   5   3        3.00       12.69     30.57 o
 -14   6   3       21.61       44.53     34.29 o
 -13   6   3       83.53       70.55     13.64 o
 -12   6   3       50.13       54.67     12.60 o
 -11   6   3        0.25       -0.87     10.19 o
 -10   6   3      119.22      136.31     19.45 o
  -9   6   3      126.75      116.61     21.38 o
  -8   6   3      433.16      437.80     17.39 o
  -7   6   3      958.65      920.41     17.17 o
  -6   6   3      580.97      555.03     12.57 o
  -5   6   3      253.27      227.67      7.75 o
  -4   6   3     1568.41     1961.99     19.77 o
  -3   6   3      972.53     1213.16     12.47 o
  -2   6   3      906.66      914.33     11.83 o
  -1   6   3      555.82      613.05     10.39 o
   0   6   3      692.28      530.20      7.68 o
   1   6   3      557.23      618.85     10.98 o
   2   6   3      943.95      932.51     10.51 o
   3   6   3      967.94     1199.64     12.14 o
   4   6   3     1540.19     1984.05     22.71 o
   5   6   3      260.48      202.68      8.19 o
   6   6   3      557.41      558.43      9.15 o
   7   6   3      969.48      927.93     19.03 o
   8   6   3      424.86      423.96     13.80 o
   9   6   3      127.36      140.19     25.97 o
  10   6   3      112.19      137.59     25.48 o
  11   6   3        0.42        0.08      8.18 o
  12   6   3       48.71       69.95     12.80 o
  13   6   3       85.26       86.15     15.21 o
  14   6   3       20.01       49.86     35.20 o
 -14   7   3       74.41       69.07     37.44 o
 -13   7   3       17.15       -2.88     11.63 o
 -12   7   3       24.34       27.10     12.62 o
 -11   7   3      125.61      125.62     31.38 o
 -10   7   3       79.17       48.11     11.83 o
  -9   7   3      111.81      102.16     15.24 o
  -8   7   3      443.80      439.60     19.79 o
  -7   7   3      788.57      845.15     20.19 o
  -6   7   3     1218.82     1158.36     22.85 o
  -5   7   3      124.12      147.45      8.43 o
  -4   7   3      331.45      280.94      6.55 o
  -3   7   3     1355.87     1284.06     14.25 o
  -2   7   3     2015.84     2264.32     22.17 o
  -1   7   3     5195.28     5199.01     33.94 o
   0   7   3     3083.96     3450.96     23.24 o
   1   7   3     5162.25     5151.96     31.75 o
   2   7   3     2020.57     2283.58     18.68 o
   3   7   3     1338.89     1307.58     13.58 o
   4   7   3      323.31      275.42      7.00 o
   5   7   3      112.94      119.99      7.64 o
   6   7   3     1217.51     1177.75     23.61 o
   7   7   3      771.62      762.42     18.51 o
   8   7   3      436.98      453.16     18.27 o
   9   7   3      110.11       78.64     11.68 o
  10   7   3       80.69       68.14     20.30 o
  11   7   3      121.68      127.07     18.91 o
  12   7   3       23.76       23.54     11.34 o
  13   7   3       16.52       25.86     12.00 o
  14   7   3       74.18       68.72     35.97 o
 -13   8   3       42.56       -6.94     26.79 o
 -12   8   3       97.39       94.42     15.21 o
 -11   8   3        4.69        1.70     10.16 o
 -10   8   3       36.28       26.32     11.06 o
  -9   8   3      568.28      596.04     45.19 o
  -8   8   3      397.93      390.35     16.83 o
  -7   8   3      251.01      283.73     13.46 o
  -6   8   3       69.68       77.34     17.87 o
  -5   8   3      450.44      432.96     13.73 o
  -4   8   3       29.42       16.88      3.90 o
  -3   8   3      638.71      522.81      9.77 o
  -2   8   3       27.40       36.41      4.04 o
  -1   8   3     5067.60     5504.78     34.13 o
   0   8   3       95.57       73.27      4.88 o
   1   8   3     4979.71     5546.88     34.66 o
   2   8   3       27.71       48.46      4.16 o
   3   8   3      636.27      508.58      9.89 o
   4   8   3       29.09       23.79      4.70 o
   5   8   3      457.44      436.58     12.56 o
   6   8   3       64.38       75.07      7.11 o
   7   8   3      254.85      285.86     10.36 o
   8   8   3      390.91      395.47     19.26 o
   9   8   3      558.50      547.65     22.07 o
  10   8   3       35.54       18.46     12.90 o
  11   8   3        5.37       -8.55     10.27 o
  12   8   3       96.30       76.22     13.41 o
  13   8   3       41.16       34.94     16.60 o
 -13   9   3       21.35       53.43     36.81 o
 -12   9   3       53.58       43.23     13.99 o
 -11   9   3        4.12       12.58     12.05 o
 -10   9   3      331.38      360.15     20.88 o
  -9   9   3       84.08       53.97     14.56 o
  -8   9   3      283.64      300.15     15.23 o
  -7   9   3      354.54      389.70     16.00 o
  -6   9   3      288.55      324.16     15.37 o
  -5   9   3       42.05       81.96     11.55 o
  -4   9   3      117.50      105.47      7.52 o
  -3   9   3      276.96      317.91      9.73 o
  -2   9   3       52.78       61.23      5.16 o
  -1   9   3      390.68      444.46      9.64 o
   0   9   3      693.09      648.21     11.01 o
   1   9   3      388.88      428.03      8.74 o
   2   9   3       56.53       71.51      6.07 o
   3   9   3      272.69      302.96     11.57 o
   4   9   3      124.06      126.24      7.75 o
   5   9   3       42.93       81.07      6.92 o
   6   9   3      278.52      304.90     17.75 o
   7   9   3      362.49      404.15     15.66 o
   8   9   3      299.31      331.30     22.80 o
   9   9   3       80.93       40.98     18.50 o
  10   9   3      329.39      306.79     19.44 o
  11   9   3        3.51        9.46     11.35 o
  12   9   3       53.30       48.03     14.77 o
  13   9   3       21.00       22.93     35.41 o
 -13  10   3       41.05       -2.31     30.85 o
 -12  10   3       44.35       -0.56     29.52 o
 -11  10   3       88.28       78.41     16.15 o
 -10  10   3       14.99       10.57     15.82 o
  -9  10   3      130.46      126.80     12.24 o
  -8  10   3       64.71       66.13     10.89 o
  -7  10   3     1000.65     1065.51     25.95 o
  -6  10   3      730.72      765.40     22.34 o
  -5  10   3     1143.18     1093.59     18.54 o
  -4  10   3     1563.45     1679.05     24.78 o
  -3  10   3      145.31      144.98      8.61 o
  -2  10   3      125.27      127.73      7.69 o
  -1  10   3      825.01      871.08     14.78 o
   0  10   3      544.76      594.66     12.70 o
   1  10   3      834.51      858.58     14.32 o
   2  10   3      133.81      129.30      7.36 o
   3  10   3      148.42      136.15      7.96 o
   4  10   3     1538.73     1613.11     23.34 o
   5  10   3     1154.85     1088.42     18.93 o
   6  10   3      722.22      735.69     14.24 o
   7  10   3     1019.05     1085.46     23.82 o
   8  10   3       68.06       67.02     14.33 o
   9  10   3      134.68      137.40     15.46 o
  10  10   3       16.08       19.22     11.83 o
  11  10   3       88.87      109.96     17.02 o
  12  10   3       43.92       43.09     14.99 o
  13  10   3       41.60       30.99     36.11 o
 -12  11   3       28.81       13.32     29.31 o
 -11  11   3       96.96       99.62     18.12 o
 -10  11   3       15.13        3.10     12.55 o
  -9  11   3       75.42       62.17     17.37 o
  -8  11   3       92.38      114.45     11.85 o
  -7  11   3      170.22      173.06     15.26 o
  -6  11   3      167.35      143.24     16.82 o
  -5  11   3      378.11      409.15     13.97 o
  -4  11   3      410.82      428.47     15.53 o
  -3  11   3      562.81      577.32     15.27 o
  -2  11   3       35.23       33.03      6.39 o
  -1  11   3       21.72       16.15      5.55 o
   0  11   3      371.47      351.03     12.54 o
   1  11   3       18.57        7.01      5.79 o
   2  11   3       33.29       20.62      6.30 o
   3  11   3      577.43      606.56     14.53 o
   4  11   3      418.58      452.71     14.03 o
   5  11   3      385.16      408.11     13.06 o
   6  11   3      174.88      126.35      9.37 o
   7  11   3      162.59      178.99     13.33 o
   8  11   3       89.38      101.87     10.39 o
   9  11   3       72.49       72.20     17.60 o
  10  11   3       15.35        8.14     12.44 o
  11  11   3       96.23       74.48     16.98 o
  12  11   3       28.93       51.33     33.45 o
 -12  12   3       22.65       54.13     37.02 o
 -11  12   3       18.47      -13.11     30.50 o
 -10  12   3       62.90       56.38     16.64 o
  -9  12   3        8.17        6.17     11.99 o
  -8  12   3       64.24       45.92     10.76 o
  -7  12   3      163.26      134.80     15.10 o
  -6  12   3       19.44       11.40      9.43 o
  -5  12   3      168.29      148.69     10.49 o
  -4  12   3      206.10      202.11     11.39 o
  -3  12   3      547.23      591.56     19.81 o
  -2  12   3      252.80      236.49     12.07 o
  -1  12   3      355.81      316.84     13.35 o
   0  12   3      804.67      789.01     23.92 o
   1  12   3      353.92      316.03     14.22 o
   2  12   3      266.15      246.85     13.15 o
   3  12   3      551.78      576.20     15.76 o
   4  12   3      207.28      214.55     11.24 o
   5  12   3      170.65      159.81      9.88 o
   6  12   3       20.31       13.91      6.62 o
   7  12   3      163.78      155.70     21.03 o
   8  12   3       67.83       80.57     12.43 o
   9  12   3        8.62        8.53     12.93 o
  10  12   3       61.56       67.01     16.55 o
  11  12   3       18.45       23.44     20.67 o
  12  12   3       22.35       20.55     34.01 o
 -11  13   3       16.94       -2.95     29.31 o
 -10  13   3       62.53      117.57     35.62 o
  -9  13   3       17.48       -1.43      9.72 o
  -8  13   3       52.85       51.19     12.28 o
  -7  13   3       38.58       23.67     10.56 o
  -6  13   3      119.66      120.47     13.71 o
  -5  13   3      141.75      135.80     11.67 o
  -4  13   3       64.13       49.08      9.88 o
  -3  13   3      312.41      275.88     15.52 o
  -2  13   3       90.03      120.97     11.28 o
  -1  13   3      569.64      580.74     17.67 o
   0  13   3       77.82       52.73     13.43 o
   1  13   3      561.05      551.29     18.38 o
   2  13   3       91.26      110.39     10.83 o
   3  13   3      313.18      234.26     17.80 o
   4  13   3       66.88       44.60      9.74 o
   5  13   3      137.06      163.45     11.24 o
   6  13   3      118.23      142.32     10.88 o
   7  13   3       38.63       43.50     14.01 o
   8  13   3       51.85       41.02     12.28 o
   9  13   3       19.67       20.85      9.32 o
  10  13   3       63.42       84.08     24.77 o
  11  13   3       16.54       32.96     34.64 o
 -10  14   3       28.01       -1.47     29.73 o
  -9  14   3      101.68      100.15     14.38 o
  -8  14   3      118.68      114.78     16.65 o
  -7  14   3       38.74       74.56     14.18 o
  -6  14   3      139.82      153.16     15.64 o
  -5  14   3      194.06      194.75     13.66 o
  -4  14   3       40.94       18.44     10.51 o
  -3  14   3      262.24      227.69     15.54 o
  -2  14   3       71.25       69.54     10.60 o
  -1  14   3      698.39      803.42     31.86 o
   0  14   3      718.26      784.28     27.41 o
   1  14   3      707.02      749.10     28.09 o
   2  14   3       68.91       68.73     10.51 o
   3  14   3      265.73      266.46     21.12 o
   4  14   3       39.75        3.07      9.28 o
   5  14   3      200.06      198.30     14.29 o
   6  14   3      136.71      151.82     14.56 o
   7  14   3       39.05       59.47     14.41 o
   8  14   3      116.91       99.38     14.13 o
   9  14   3       98.57       83.97     12.45 o
  10  14   3       27.60       22.80     38.01 o
  -9  15   3       42.67       44.24     14.90 o
  -8  15   3       77.15       80.56     16.64 o
  -7  15   3       38.80       10.86     13.44 o
  -6  15   3      130.98      107.89     18.32 o
  -5  15   3       23.04       28.17     12.95 o
  -4  15   3      431.14      437.50     23.26 o
  -3  15   3      338.76      306.46     28.84 o
  -2  15   3       14.18        9.49     11.34 o
  -1  15   3      100.37      111.28     18.37 o
   0  15   3      530.94      586.57     31.63 o
   1  15   3      101.42      129.97     13.95 o
   2  15   3       13.62       -1.73      9.11 o
   3  15   3      344.74      317.80     18.29 o
   4  15   3      432.63      422.95     19.81 o
   5  15   3       21.81       14.05     10.48 o
   6  15   3      130.71      112.26     15.40 o
   7  15   3       40.72       23.99     13.87 o
   8  15   3       73.69       82.39     15.78 o
   9  15   3       42.04       26.51     14.83 o
  -8  16   3       54.25       69.15     20.07 o
  -7  16   3        7.99       12.37     17.20 o
  -6  16   3       35.77       30.76     18.85 o
  -5  16   3       78.72       74.31     17.09 o
  -4  16   3       13.39        6.35     11.46 o
  -3  16   3       89.00       54.62     15.78 o
  -2  16   3       30.62       28.01     16.25 o
  -1  16   3      106.17       81.55     15.20 o
   0  16   3        0.29      -10.84     10.84 o
   1  16   3      103.76      104.02     20.07 o
   2  16   3       30.18       18.40     14.69 o
   3  16   3       90.62       70.93     13.53 o
   4  16   3       12.79       16.89     10.95 o
   5  16   3       79.55       54.92     20.99 o
   6  16   3       36.58       42.06     12.23 o
   7  16   3        7.95        3.61     16.09 o
   8  16   3       55.25       18.58     19.21 o
  -7  17   3      341.41      301.52     38.36 o
  -6  17   3       29.07       20.45     19.70 o
  -5  17   3        7.12        5.32     13.17 o
  -4  17   3        4.23       -7.53     12.99 o
  -3  17   3      111.01      104.71     19.85 o
  -2  17   3       58.46       40.95     20.34 o
  -1  17   3       11.51        0.30     13.14 o
   0  17   3       46.50       25.27     15.91 o
   1  17   3       11.51        1.68     14.57 o
   2  17   3       57.23       58.04     14.97 o
   3  17   3      110.22       96.24     19.85 o
   4  17   3        4.19       10.34     14.16 o
   5  17   3        6.36       11.98     12.79 o
   6  17   3       28.55       30.26     12.87 o
   7  17   3      343.07      311.06     37.51 o
  -5  18   3        0.13        7.59     46.70 o
  -4  18   3       17.03       41.02     27.63 o
  -3  18   3       11.35        3.15     14.97 o
  -2  18   3        2.19       -0.21     19.91 o
  -1  18   3       40.78        3.16     15.69 o
   0  18   3        9.18       30.48     17.42 o
   1  18   3       41.07       47.69     19.04 o
   2  18   3        2.21       -4.47     12.75 o
   3  18   3       11.47       20.59     18.30 o
   4  18   3       17.41       20.16     28.26 o
   5  18   3        0.10        0.09     14.78 o
  -3  19   3        6.95       -3.13     16.14 o
  -2  19   3        4.89       29.31     23.28 o
  -1  19   3       20.54       32.18     17.21 o
   0  19   3      241.79      329.10     30.94 o
   1  19   3       20.89       19.29     20.65 o
   2  19   3        5.12        0.84     17.21 o
   3  19   3        6.72       23.09     18.21 o
   0   0   4    11575.61     9940.16     88.43 o
   1   0   4      102.16       12.32      1.73 o
   2   0   4     7257.28     6906.46     41.42 o
   3   0   4       56.04      101.96      4.13 o
   4   0   4    24327.67    24950.03    129.64 o
   5   0   4        0.13        8.41      3.54 o
   6   0   4      482.58      557.88     10.69 o
   7   0   4        2.69       -0.38      3.67 o
   8   0   4     1963.60     1981.42     27.40 o
   9   0   4       84.93       98.42     10.26 o
  10   0   4       49.08       58.08      9.54 o
  11   0   4        0.10       -9.10      9.10 o
  12   0   4       42.27       45.68     11.89 o
  13   0   4       38.70       43.12     12.49 o
  14   0   4      205.04      233.90     34.53 o
 -15   1   4        2.31       63.81     37.73 o
 -14   1   4        7.39       26.30      9.16 o
 -13   1   4       38.67       63.81      9.45 o
 -12   1   4       35.43       21.55      7.93 o
 -11   1   4       16.32        9.24      7.06 o
 -10   1   4       21.83       13.83      7.95 o
  -9   1   4      187.36      241.82     10.00 o
  -8   1   4      205.99      213.74      8.17 o
  -7   1   4      328.66      480.70     10.32 o
  -6   1   4       73.73       72.80      4.55 o
  -5   1   4      751.98      580.55     11.98 o
  -4   1   4      440.18      296.21      5.77 o
  -3   1   4    33496.81    34051.30    196.58 o
  -2   1   4    11503.00    10504.02     64.20 o
  -1   1   4     5806.24     5367.73     39.29 o
   0   1   4    30023.46    26722.76    171.05 o
   1   1   4     5785.86     5303.18     33.11 o
   2   1   4    11541.49    10521.84     57.02 o
   3   1   4    33478.70    34155.39    176.43 o
   4   1   4      430.62      301.52      3.94 o
   5   1   4      759.32      608.80      7.45 o
   6   1   4       72.68       72.72      4.48 o
   7   1   4      322.43      469.60     10.53 o
   8   1   4      205.91      227.26      9.97 o
   9   1   4      187.90      253.63     10.97 o
  10   1   4       21.91       21.52      7.72 o
  11   1   4       15.86       22.14     11.34 o
  12   1   4       34.53       32.40     11.24 o
  13   1   4       39.28       59.83     14.33 o
  14   1   4        7.40       27.05     21.60 o
  15   1   4        2.13       36.67     33.24 o
 -15   2   4       17.91       36.71     24.83 o
 -14   2   4        9.79       11.76      9.18 o
 -13   2   4        1.80        6.33      8.98 o
 -12   2   4      971.78      921.32     23.63 o
 -11   2   4       43.23       41.83      8.14 o
 -10   2   4       54.47       51.17      8.44 o
  -9   2   4      521.06      618.79     18.45 o
  -8   2   4      223.25      225.52      9.76 o
  -7   2   4     5719.21     6090.25     43.77 o
  -6   2   4      434.18      397.03      8.18 o
  -5   2   4     2541.06     2316.87     16.64 o
  -4   2   4     1653.18     1444.54     13.77 o
  -3   2   4    21810.33    21349.02    128.10 o
  -2   2   4    15141.66    14040.34     70.07 o
  -1   2   4     9169.64     7394.80     43.35 o
   0   2   4     1746.31     1649.04     12.71 o
   1   2   4     9103.50     7407.11     37.26 o
   2   2   4    15214.56    14086.92     69.15 o
   3   2   4    21794.87    21503.08    113.49 o
   4   2   4     1641.81     1413.45     12.76 o
   5   2   4     2542.94     2337.59     20.27 o
   6   2   4      444.73      384.47      7.16 o
   7   2   4     5713.21     5996.34     44.21 o
   8   2   4      220.36      223.33      7.37 o
   9   2   4      518.94      601.02     20.10 o
  10   2   4       56.59       62.70      9.08 o
  11   2   4       43.95       36.35     10.93 o
  12   2   4      971.42     1023.93     56.06 o
  13   2   4        1.90        6.88     14.33 o
  14   2   4        9.48        5.10     15.98 o
  15   2   4       17.79       15.85     32.75 o
 -15   3   4       39.71       42.50     26.68 o
 -14   3   4       26.36       13.20     10.69 o
 -13   3   4       36.97       43.82     11.02 o
 -12   3   4       60.92       65.21     19.68 o
 -11   3   4      163.48      159.24     12.15 o
 -10   3   4       43.06       45.86     16.28 o
  -9   3   4      296.93      297.74     16.96 o
  -8   3   4     1345.03     1361.31     35.19 o
  -7   3   4      776.24      881.69     16.88 o
  -6   3   4     3574.55     3814.06     30.66 o
  -5   3   4     2244.06     2392.05     18.74 o
  -4   3   4     1024.94     1335.03     15.01 o
  -3   3   4     1612.31     1322.48     15.37 o
  -2   3   4     6809.17     6285.86     34.99 o
  -1   3   4     1458.20     1737.48     19.12 o
   0   3   4      949.30     1089.64     10.10 o
   1   3   4     1455.28     1678.63     13.10 o
   2   3   4     6874.54     6382.47     34.96 o
   3   3   4     1605.76     1319.52     12.37 o
   4   3   4     1002.00     1344.56     10.50 o
   5   3   4     2246.20     2379.53     16.62 o
   6   3   4     3539.32     3835.47     24.33 o
   7   3   4      773.38      892.74     11.36 o
   8   3   4     1339.54     1369.37     17.32 o
   9   3   4      297.56      283.71      9.00 o
  10   3   4       40.72       49.81     11.04 o
  11   3   4      162.88      185.21     27.58 o
  12   3   4       57.94       55.00     16.57 o
  13   3   4       36.51       36.72     16.32 o
  14   3   4       27.09       27.70     17.08 o
  15   3   4       39.56       62.41     36.32 o
 -14   4   4       33.97       30.42     11.72 o
 -13   4   4        0.94       13.95      9.92 o
 -12   4   4       72.82       89.52     12.31 o
 -11   4   4       28.14       26.91      8.99 o
 -10   4   4      328.50      363.58     22.92 o
  -9   4   4      835.59      788.47     20.61 o
  -8   4   4     1342.39     1249.01     25.75 o
  -7   4   4      656.58      629.71     19.48 o
  -6   4   4     3552.73     3634.10     25.55 o
  -5   4   4      587.52      570.65     10.03 o
  -4   4   4     5073.92     4789.37     33.12 o
  -3   4   4        9.74        7.49      2.81 o
  -2   4   4     2849.86     2816.40     20.63 o
  -1   4   4     6911.92     7153.93     41.89 o
   0   4   4        1.21       -1.00      2.03 o
   1   4   4     6880.11     7086.01     39.50 o
   2   4   4     2833.85     2829.14     22.12 o
   3   4   4        5.13        5.77      2.40 o
   4   4   4     5020.66     4753.38     25.25 o
   5   4   4      585.89      554.05      8.69 o
   6   4   4     3541.30     3641.75     27.07 o
   7   4   4      640.57      594.60      9.41 o
   8   4   4     1342.63     1261.51     18.79 o
   9   4   4      829.60      785.42     15.63 o
  10   4   4      328.78      350.45     17.87 o
  11   4   4       31.13       46.18     18.60 o
  12   4   4       73.65       53.36     16.93 o
  13   4   4        1.44       15.92     15.00 o
  14   4   4       34.39       46.42     34.92 o
 -14   5   4       44.19       56.17     34.50 o
 -13   5   4       36.41       50.74     15.46 o
 -12   5   4       36.98       20.04     10.95 o
 -11   5   4      276.87      257.01     15.87 o
 -10   5   4      570.08      537.80     24.94 o
  -9   5   4       90.87      108.89     11.25 o
  -8   5   4      109.70       86.79     10.51 o
  -7   5   4     1344.12     1301.40     18.88 o
  -6   5   4     1137.02     1110.41     19.24 o
  -5   5   4      556.81      647.43     16.41 o
  -4   5   4      761.01      737.19     10.95 o
  -3   5   4     3669.01     3768.55     24.56 o
  -2   5   4      337.43      543.74      8.33 o
  -1   5   4     1736.55     1855.98     14.91 o
   0   5   4       66.45      128.72      4.25 o
   1   5   4     1724.38     1873.25     18.86 o
   2   5   4      328.54      525.39      8.10 o
   3   5   4     3633.59     3761.00     23.70 o
   4   5   4      749.37      737.25      9.27 o
   5   5   4      555.41      662.53     12.09 o
   6   5   4     1151.09     1150.16     19.94 o
   7   5   4     1342.11     1269.33     21.15 o
   8   5   4      111.17      102.71      7.91 o
   9   5   4       85.47       82.83      8.98 o
  10   5   4      563.55      516.53     17.88 o
  11   5   4      274.31      254.45     23.82 o
  12   5   4       37.55       31.14      9.29 o
  13   5   4       37.88       45.61     18.86 o
  14   5   4       43.03       62.20     36.04 o
 -14   6   4        0.33       12.62     32.54 o
 -13   6   4        1.53       10.06     10.79 o
 -12   6   4       42.75       43.90     18.99 o
 -11   6   4       21.13       28.17     13.23 o
 -10   6   4      313.24      343.92     22.13 o
  -9   6   4      483.81      406.92     20.22 o
  -8   6   4      292.85      284.58     26.74 o
  -7   6   4      677.41      594.81     14.72 o
  -6   6   4      197.68      194.50     10.62 o
  -5   6   4      306.48      346.94     10.36 o
  -4   6   4     1580.16     1883.01     19.63 o
  -3   6   4      114.75      118.57      4.66 o
  -2   6   4      991.75     1142.70     13.16 o
  -1   6   4     5763.26     6267.02     36.38 o
   0   6   4      387.49      454.96      7.49 o
   1   6   4     5784.60     6251.94     41.56 o
   2   6   4      971.22     1106.16     11.74 o
   3   6   4      118.23      116.07      4.44 o
   4   6   4     1672.12     1954.24     16.80 o
   5   6   4      306.44      343.07      8.04 o
   6   6   4      192.07      189.14      7.09 o
   7   6   4      673.92      563.36     20.02 o
   8   6   4      316.80      303.99     12.41 o
   9   6   4      486.60      400.98     17.31 o
  10   6   4      316.15      352.89     16.87 o
  11   6   4       20.65       28.27      9.42 o
  12   6   4       43.97       57.33     11.45 o
  13   6   4        1.81       -3.45      9.25 o
  14   6   4        0.41       55.89     35.76 o
 -14   7   4       69.92      176.42     47.40 o
 -13   7   4       14.06       14.98     12.69 o
 -12   7   4       18.88       -5.77     10.58 o
 -11   7   4       72.52      108.05     14.33 o
 -10   7   4       44.55       20.67     16.44 o
  -9   7   4      579.19      551.83     25.95 o
  -8   7   4      131.33      137.35     11.18 o
  -7   7   4     1649.21     1556.91     28.20 o
  -6   7   4      765.01      837.74     20.03 o
  -5   7   4      176.43      172.86     10.63 o
  -4   7   4      505.70      587.90      9.40 o
  -3   7   4      439.48      473.31     10.99 o
  -2   7   4     4254.01     4296.55     29.84 o
  -1   7   4     4201.21     4614.03     28.34 o
   0   7   4     1225.13     1048.42     13.36 o
   1   7   4     4243.50     4593.17     29.38 o
   2   7   4     4256.36     4308.75     28.43 o
   3   7   4      461.51      497.02      8.60 o
   4   7   4      504.83      582.55     10.30 o
   5   7   4      185.93      182.85      7.46 o
   6   7   4      759.89      816.04     15.39 o
   7   7   4     1677.36     1598.93     34.66 o
   8   7   4      130.85      124.22     10.28 o
   9   7   4      591.04      581.28     21.38 o
  10   7   4       44.19       57.72     10.93 o
  11   7   4       75.52       84.17     12.37 o
  12   7   4       18.31       24.87     16.63 o
  13   7   4       13.45       21.46     11.58 o
  14   7   4       69.48       81.62     40.18 o
 -13   8   4       19.87       51.96     35.69 o
 -12   8   4       60.28       70.08     14.46 o
 -11   8   4       10.71       -1.62     10.53 o
 -10   8   4       27.37       28.08     14.46 o
  -9   8   4      173.76      204.78     30.73 o
  -8   8   4      578.07      576.52     16.83 o
  -7   8   4      287.39      243.73     16.46 o
  -6   8   4       72.89       54.06      8.71 o
  -5   8   4      134.67      118.55      8.89 o
  -4   8   4      131.16      135.15      6.96 o
  -3   8   4      446.48      489.62     13.74 o
  -2   8   4     1275.64     1395.22     15.24 o
  -1   8   4      834.76      920.68     12.20 o
   0   8   4     5226.29     5586.09     36.08 o
   1   8   4      866.96      927.91     11.78 o
   2   8   4     1258.83     1376.00     17.39 o
   3   8   4      433.87      473.02      9.92 o
   4   8   4      133.32      128.41      7.24 o
   5   8   4      142.15      139.89      7.36 o
   6   8   4       71.12       56.83      6.83 o
   7   8   4      291.68      224.49     10.78 o
   8   8   4      566.27      534.64     22.41 o
   9   8   4      173.32      167.61     17.79 o
  10   8   4       29.94       28.09     11.75 o
  11   8   4        9.83       18.91     17.07 o
  12   8   4       59.46       76.45     25.82 o
  13   8   4       20.23       25.03     17.35 o
 -13   9   4       45.55      100.62     41.86 o
 -12   9   4       42.02       33.77     14.14 o
 -11   9   4       28.74       29.62     13.28 o
 -10   9   4      439.24      416.88     33.24 o
  -9   9   4       12.66      -10.51     15.69 o
  -8   9   4      382.71      408.99     25.66 o
  -7   9   4      145.43      135.95     11.78 o
  -6   9   4      480.41      459.26     17.70 o
  -5   9   4      145.86      155.57     11.82 o
  -4   9   4      237.33      229.93      9.13 o
  -3   9   4        2.13       -3.99      3.99 o
  -2   9   4      329.85      311.60      8.96 o
  -1   9   4      408.70      476.73     10.04 o
   0   9   4       56.16       62.64      4.79 o
   1   9   4      408.48      482.64     11.29 o
   2   9   4      322.05      321.01      9.48 o
   3   9   4        2.25        0.90      4.15 o
   4   9   4      228.56      212.39      9.26 o
   5   9   4      150.77      150.79      8.25 o
   6   9   4      509.01      474.78     11.32 o
   7   9   4      143.95      129.16     12.51 o
   8   9   4      372.70      385.35     19.97 o
   9   9   4       12.65        9.46     10.11 o
  10   9   4      438.17      442.70     22.50 o
  11   9   4       29.40       13.41     11.57 o
  12   9   4       42.23        9.81     13.12 o
  13   9   4       44.86       74.82     37.51 o
 -13  10   4        9.15       10.38     34.22 o
 -12  10   4       25.26       25.52     33.59 o
 -11  10   4        8.94       28.04     13.54 o
 -10  10   4        8.59       14.85     12.39 o
  -9  10   4      114.28      121.80     13.45 o
  -8  10   4        8.12        9.90      8.92 o
  -7  10   4       69.32       47.52      9.89 o
  -6  10   4       68.72       66.99     10.48 o
  -5  10   4      530.89      542.57     13.78 o
  -4  10   4      169.47      156.53      8.83 o
  -3  10   4      237.21      249.76     11.47 o
  -2  10   4      477.99      479.83     12.46 o
  -1  10   4      833.00      855.77     14.34 o
   0  10   4      407.54      424.61     13.17 o
   1  10   4      816.27      858.98     16.03 o
   2  10   4      473.10      479.27     11.80 o
   3  10   4      246.35      268.21     12.09 o
   4  10   4      167.13      162.92      9.17 o
   5  10   4      514.02      556.69     14.24 o
   6  10   4       64.63       86.29      7.23 o
   7  10   4       65.09       63.14      9.34 o
   8  10   4        8.86       15.81      6.86 o
   9  10   4      110.35      159.61     21.72 o
  10  10   4        9.98       12.51     11.39 o
  11  10   4        8.06       18.62     13.40 o
  12  10   4       24.87       49.86     34.85 o
  13  10   4        9.22      -15.85     27.56 o
 -12  11   4       11.68        7.92     32.19 o
 -11  11   4       46.00       26.17     15.65 o
 -10  11   4        7.41       -2.76     14.44 o
  -9  11   4       61.03       57.22     10.78 o
  -8  11   4      224.36      190.60     15.39 o
  -7  11   4      235.56      250.13     17.31 o
  -6  11   4      276.93      272.56     18.42 o
  -5  11   4      303.04      287.48     12.64 o
  -4  11   4      239.04      219.26     11.19 o
  -3  11   4      600.69      552.24     15.07 o
  -2  11   4      116.48      142.10      9.14 o
  -1  11   4      157.17      143.08      8.56 o
   0  11   4      178.03      236.78     10.05 o
   1  11   4      163.26      146.25      9.33 o
   2  11   4      117.68      128.30      8.82 o
   3  11   4      619.73      601.83     14.54 o
   4  11   4      238.81      224.56     10.84 o
   5  11   4      286.64      273.25     15.17 o
   6  11   4      270.38      270.42     10.70 o
   7  11   4      237.37      234.38     14.07 o
   8  11   4      223.47      171.90     15.14 o
   9  11   4       66.43       87.71     14.95 o
  10  11   4        7.11        7.13     13.05 o
  11  11   4       45.19       34.43     15.36 o
  12  11   4       11.65        5.54     32.26 o
 -12  12   4       50.44      101.32     42.00 o
 -11  12   4       23.01       33.80     32.68 o
 -10  12   4       84.25       92.65     21.95 o
  -9  12   4        9.90        5.89     12.04 o
  -8  12   4       29.68       13.61     12.50 o
  -7  12   4      176.21      162.68     15.84 o
  -6  12   4       86.13       92.72     12.48 o
  -5  12   4       22.45       18.01      8.32 o
  -4  12   4      184.94      173.23     11.56 o
  -3  12   4      209.76      178.44     11.07 o
  -2  12   4      164.52      185.65     14.20 o
  -1  12   4      367.82      344.36     13.74 o
   0  12   4      215.61      184.88     13.87 o
   1  12   4      367.64      353.32     14.92 o
   2  12   4      163.26      182.58     12.54 o
   3  12   4      210.43      156.89     11.53 o
   4  12   4      190.97      188.22     11.53 o
   5  12   4       24.20       20.76      7.59 o
   6  12   4       84.52      101.28      8.97 o
   7  12   4      176.41      162.85     14.32 o
   8  12   4       26.72       19.35      8.70 o
   9  12   4       10.28       17.29     14.17 o
  10  12   4       84.87       85.25     17.60 o
  11  12   4       24.31       37.24     21.79 o
 -11  13   4      108.30      170.18     49.86 o
 -10  13   4        0.10        5.93     19.21 o
  -9  13   4       11.91       -8.01     13.42 o
  -8  13   4       87.00       71.98     17.37 o
  -7  13   4       26.73        6.18     11.50 o
  -6  13   4      410.85      436.31     37.49 o
  -5  13   4      126.55      135.31     11.47 o
  -4  13   4      328.76      390.81     21.92 o
  -3  13   4       56.98       54.51     10.37 o
  -2  13   4      415.74      443.83     17.14 o
  -1  13   4      372.42      393.82     16.43 o
   0  13   4      139.81      125.74     12.05 o
   1  13   4      384.75      388.77     16.31 o
   2  13   4      402.63      410.07     16.35 o
   3  13   4       55.00       46.85      9.14 o
   4  13   4      327.32      370.60     16.20 o
   5  13   4      131.69      136.80     13.26 o
   6  13   4      416.43      420.83     15.11 o
   7  13   4       30.76       12.37     10.61 o
   8  13   4       84.64       88.55     16.58 o
   9  13   4       10.99       15.30      8.46 o
  10  13   4        0.06        3.09     20.49 o
  11  13   4      110.09      166.12     47.33 o
 -10  14   4       15.48       29.70     13.54 o
  -9  14   4       84.12       60.69     13.84 o
  -8  14   4       34.90       20.82     12.08 o
  -7  14   4       22.23       17.82     11.90 o
  -6  14   4        6.87        4.60     16.09 o
  -5  14   4       17.48       15.30      9.85 o
  -4  14   4       26.59       30.86     10.74 o
  -3  14   4       48.91       56.40     11.15 o
  -2  14   4       11.94       -5.32      8.34 o
  -1  14   4      373.40      445.69     20.48 o
   0  14   4       46.75       56.43     12.27 o
   1  14   4      367.42      427.93     19.36 o
   2  14   4       12.55        9.05      8.29 o
   3  14   4       46.19       68.93     11.73 o
   4  14   4       26.72       25.42     10.05 o
   5  14   4       17.09       14.03      9.01 o
   6  14   4        7.16       -5.18     14.44 o
   7  14   4       22.40       24.98     12.21 o
   8  14   4       36.69       16.33     11.83 o
   9  14   4       85.82       83.01     21.57 o
  10  14   4       14.91       20.93     22.96 o
  -9  15   4       95.97      101.22     17.99 o
  -8  15   4       10.28       13.14     12.41 o
  -7  15   4       86.92      101.28     18.34 o
  -6  15   4      466.57      474.24     32.44 o
  -5  15   4      123.55      131.05     17.65 o
  -4  15   4       45.03       44.37     13.98 o
  -3  15   4      622.35      646.97     28.69 o
  -2  15   4       17.31       21.82     12.12 o
  -1  15   4      165.85      189.37     20.91 o
   0  15   4        3.00       -9.96      9.96 o
   1  15   4      167.94      184.84     16.28 o
   2  15   4       20.63       20.52      9.27 o
   3  15   4      618.19      685.46     24.49 o
   4  15   4       44.96       30.91     10.83 o
   5  15   4      121.71      131.45     14.20 o
   6  15   4      467.54      531.16     25.07 o
   7  15   4       86.75      116.43     17.81 o
   8  15   4       10.68       13.79     12.73 o
   9  15   4       96.53      114.77     19.63 o
  -8  16   4        7.43       -2.14     26.89 o
  -7  16   4       35.84       73.56     20.74 o
  -6  16   4       79.48      109.53     22.50 o
  -5  16   4       32.99       28.13     11.79 o
  -4  16   4       17.72       27.21     13.98 o
  -3  16   4      122.92      117.92     18.74 o
  -2  16   4      101.80       98.73     28.30 o
  -1  16   4       13.84        5.13     11.80 o
   0  16   4        2.42       -3.99     11.48 o
   1  16   4       13.10       -8.25     17.20 o
   2  16   4      102.99      113.56     14.35 o
   3  16   4      121.59      121.70     19.28 o
   4  16   4       17.23        6.52     11.03 o
   5  16   4       33.33       54.59     16.12 o
   6  16   4       77.87       76.66     14.52 o
   7  16   4       36.89       75.80     27.73 o
   8  16   4        7.74        4.07     18.58 o
  -7  17   4       34.44       51.68     24.89 o
  -6  17   4       86.25       76.31     22.33 o
  -5  17   4       22.81       36.50     17.35 o
  -4  17   4       57.61       85.21     17.59 o
  -3  17   4      175.57      179.09     22.36 o
  -2  17   4       19.20       23.98     20.62 o
  -1  17   4       25.92       22.13     14.68 o
   0  17   4       16.72        5.14     31.10 o
   1  17   4       25.79       40.56     20.79 o
   2  17   4       19.78       21.79     13.29 o
   3  17   4      175.73      207.61     23.78 o
   4  17   4       58.59       58.94     15.34 o
   5  17   4       23.82       18.62     13.63 o
   6  17   4       84.29       96.15     32.25 o
   7  17   4       33.48       32.19     23.63 o
  -5  18   4        5.31       -1.03     14.00 o
  -4  18   4       12.84        8.11     20.30 o
  -3  18   4       56.03       86.00     19.55 o
  -2  18   4       50.35       75.73     26.09 o
  -1  18   4        4.71        8.84     15.68 o
   0  18   4       18.41       -2.44     15.44 o
   1  18   4        4.73       16.02     16.59 o
   2  18   4       50.76       48.02     15.98 o
   3  18   4       55.45       79.79     19.99 o
   4  18   4       12.82        4.34     15.69 o
   5  18   4        5.60        2.05     15.19 o
  -2  19   4        0.56       11.78     21.39 o
  -1  19   4        7.07      -16.73     16.73 o
   0  19   4        0.29       -6.52     17.34 o
   1  19   4        7.01      -16.11     16.11 o
   2  19   4        0.40       -4.08     14.13 o
   1   0   5      132.49      119.95      3.73 o
   2   0   5     3653.36     3912.88     23.38 o
   3   0   5        6.33        5.92      2.02 o
   4   0   5     3871.20     4027.14     30.37 o
   5   0   5       29.00       58.82      3.11 o
   6   0   5      795.61      895.14     12.52 o
   7   0   5       56.87       80.10      4.72 o
   8   0   5      265.12      347.49     13.69 o
   9   0   5        9.82        2.83      4.42 o
  10   0   5      182.27      129.73     11.08 o
  11   0   5        1.26       -1.25      9.08 o
  12   0   5       69.03      111.83     14.30 o
  13   0   5        0.40       12.71     11.59 o
  14   0   5       10.74       37.79     15.27 o
 -15   1   5        1.84       38.99     35.20 o
 -14   1   5        9.58        8.43      8.74 o
 -13   1   5      250.14      252.59     13.36 o
 -12   1   5       20.39       25.44      7.84 o
 -11   1   5       59.36       81.37     12.09 o
 -10   1   5      166.50      154.03     13.19 o
  -9   1   5       93.71       80.66      7.28 o
  -8   1   5       97.39       70.49      6.38 o
  -7   1   5      132.99      123.46      6.45 o
  -6   1   5     1442.81     1388.92     16.60 o
  -5   1   5       77.89       52.67      2.85 o
  -4   1   5      277.80      354.84      7.21 o
  -3   1   5     8273.38     7129.99     44.45 o
  -2   1   5     4532.14     4611.82     26.83 o
  -1   1   5    15452.13    17355.81     92.91 o
   0   1   5      480.39      399.53      6.47 o
   1   1   5    15428.64    17371.05     92.22 o
   2   1   5     4484.94     4517.26     53.90 o
   3   1   5     8282.48     7044.73     49.40 o
   4   1   5      285.57      350.56      7.28 o
   5   1   5       73.07       48.06      3.24 o
   6   1   5     1442.59     1385.73     13.62 o
   7   1   5      127.51      103.31      7.09 o
   8   1   5       97.80       72.30      7.08 o
   9   1   5       97.78       79.92     10.12 o
  10   1   5      170.23      146.10     11.50 o
  11   1   5       59.46       89.72     13.63 o
  12   1   5       20.58        9.77     10.83 o
  13   1   5      251.26      234.33     24.91 o
  14   1   5       10.47       -4.34     14.99 o
  15   1   5        1.92       59.81     36.32 o
 -15   2   5        4.68        7.03     22.95 o
 -14   2   5       39.65       55.95     20.47 o
 -13   2   5        0.42        2.43      8.53 o
 -12   2   5      196.15      235.87     13.97 o
 -11   2   5      256.02      232.11     16.49 o
 -10   2   5      115.39      114.97     11.31 o
  -9   2   5      102.68      135.46     20.55 o
  -8   2   5      156.93      181.30     13.28 o
  -7   2   5      351.14      359.40     10.52 o
  -6   2   5      164.10      180.98      6.97 o
  -5   2   5      664.90      604.68      8.07 o
  -4   2   5       25.89       21.07      2.87 o
  -3   2   5     5828.22     6084.37     40.03 o
  -2   2   5     4049.74     4133.57     26.90 o
  -1   2   5    19864.70    20216.95    107.87 o
   0   2   5      229.87      244.47      4.93 o
   1   2   5    19892.84    20189.93    102.38 o
   2   2   5     4057.17     4120.52     24.33 o
   3   2   5     5811.30     6073.09     32.65 o
   4   2   5       26.38       35.41      2.81 o
   5   2   5      668.12      628.05      8.15 o
   6   2   5      162.31      169.78      4.46 o
   7   2   5      349.59      331.01     11.11 o
   8   2   5      161.92      192.15      6.31 o
   9   2   5      101.31      106.77      9.83 o
  10   2   5      114.42      119.90     14.23 o
  11   2   5      254.63      213.96     16.66 o
  12   2   5      193.42      201.71     21.90 o
  13   2   5        0.44       13.35     14.54 o
  14   2   5       39.46       50.32     18.61 o
  15   2   5        4.66       19.00     34.08 o
 -15   3   5       13.30       10.31     27.42 o
 -14   3   5       33.69       44.82     11.24 o
 -13   3   5       66.41       71.75     12.06 o
 -12   3   5       45.25       51.12     14.81 o
 -11   3   5      446.73      476.83     24.14 o
 -10   3   5      184.82      194.64     15.04 o
  -9   3   5      682.92      724.24     28.95 o
  -8   3   5      515.95      488.43     17.16 o
  -7   3   5     2187.39     2115.26     36.37 o
  -6   3   5      309.53      326.19      8.39 o
  -5   3   5     1759.58     1708.10     21.52 o
  -4   3   5      157.80      173.75      7.09 o
  -3   3   5     4027.64     4745.18     29.03 o
  -2   3   5     1230.63     1243.77     12.24 o
  -1   3   5      161.43      242.85      6.00 o
   0   3   5       24.82       42.83      2.69 o
   1   3   5      166.74      241.52      5.50 o
   2   3   5     1340.44     1311.92     12.09 o
   3   3   5     4052.19     4743.47     29.08 o
   4   3   5      160.62      178.53      5.08 o
   5   3   5     1763.25     1717.12     15.02 o
   6   3   5      350.44      352.99      7.98 o
   7   3   5     2174.49     2146.25     19.07 o
   8   3   5      512.29      454.98      8.05 o
   9   3   5      677.27      693.53     17.20 o
  10   3   5      182.51      190.31     13.64 o
  11   3   5      444.95      490.35     25.28 o
  12   3   5       45.12       27.93     41.30 o
  13   3   5       65.63       73.35     31.66 o
  14   3   5       32.86       28.89     33.03 o
  15   3   5       13.60       56.31     35.55 o
 -14   4   5       20.87       13.71     13.10 o
 -13   4   5      243.28      202.73     17.59 o
 -12   4   5        3.79        9.00     13.82 o
 -11   4   5        5.38       15.71     12.06 o
 -10   4   5      883.04      928.64     47.10 o
  -9   4   5      127.29      186.46     14.35 o
  -8   4   5      401.12      440.62     17.04 o
  -7   4   5      994.78     1081.37     23.49 o
  -6   4   5      487.19      430.66      9.09 o
  -5   4   5      879.65     1095.63     15.13 o
  -4   4   5    12997.92    13043.30     72.13 o
  -3   4   5     3164.63     3391.18     27.63 o
  -2   4   5     8916.78     9490.15     51.84 o
  -1   4   5     1079.73     1120.62     10.72 o
   0   4   5      242.65      368.74      6.22 o
   1   4   5     1046.85     1075.41     10.99 o
   2   4   5     8929.05     9536.67     50.53 o
   3   4   5     3187.75     3433.30     24.27 o
   4   4   5    13038.37    12984.09     61.80 o
   5   4   5      898.23     1131.64     11.07 o
   6   4   5      488.64      443.13      8.91 o
   7   4   5     1009.20     1066.89     12.98 o
   8   4   5      397.00      413.50      9.82 o
   9   4   5      130.29      154.44      8.24 o
  10   4   5      880.46      889.98     22.97 o
  11   4   5        5.82       21.82     11.87 o
  12   4   5        3.68       58.61     39.72 o
  13   4   5      245.40      257.61     26.38 o
  14   4   5       20.53       17.39     31.13 o
 -14   5   5       44.66       36.46     30.92 o
 -13   5   5        1.87      -10.44     10.44 o
 -12   5   5       31.18       32.88     10.97 o
 -11   5   5       22.60       41.57     13.56 o
 -10   5   5      261.04      281.31     19.87 o
  -9   5   5       79.92       88.59     11.45 o
  -8   5   5       46.75       35.81     10.74 o
  -7   5   5     1804.42     1898.68     29.21 o
  -6   5   5      540.62      535.66     13.71 o
  -5   5   5     4704.32     5267.63     40.08 o
  -4   5   5      193.17      189.66     10.17 o
  -3   5   5     1864.80     1834.56     15.19 o
  -2   5   5     4721.90     4813.71     32.60 o
  -1   5   5     1948.17     1872.04     17.94 o
   0   5   5        1.06        7.46      2.45 o
   1   5   5     1999.97     1906.49     16.31 o
   2   5   5     4718.22     4812.21     29.72 o
   3   5   5     1905.08     1862.80     15.75 o
   4   5   5      191.50      186.93      5.67 o
   5   5   5     4732.50     5248.19     28.94 o
   6   5   5      522.01      520.39     10.24 o
   7   5   5     1815.19     1864.36     33.61 o
   8   5   5       46.48       24.51      6.21 o
   9   5   5       79.51       91.76      7.98 o
  10   5   5      264.53      285.06     17.12 o
  11   5   5       20.72       26.51      8.64 o
  12   5   5       29.61       44.35     15.36 o
  13   5   5        2.64       13.57     28.15 o
  14   5   5       45.34       54.69     37.58 o
 -14   6   5       22.75        0.77     30.92 o
 -13   6   5       35.26       41.31     13.09 o
 -12   6   5       62.60       58.32     15.60 o
 -11   6   5       16.05       15.23     12.88 o
 -10   6   5      165.17      156.76     17.05 o
  -9   6   5      153.63      178.49     15.97 o
  -8   6   5      205.35      230.06     14.37 o
  -7   6   5      343.58      325.04     13.15 o
  -6   6   5      218.44      256.85     15.80 o
  -5   6   5     1157.57     1130.19     18.73 o
  -4   6   5     5376.11     5515.16     40.21 o
  -3   6   5     4896.86     5361.67     36.70 o
  -2   6   5       31.87       50.36      3.80 o
  -1   6   5      127.73      150.05      4.96 o
   0   6   5        0.22       -0.45      2.53 o
   1   6   5      130.73      150.39      5.38 o
   2   6   5       34.72       52.18      3.83 o
   3   6   5     4910.63     5395.92     31.27 o
   4   6   5     5280.42     5393.29     38.76 o
   5   6   5     1164.15     1161.40     11.70 o
   6   6   5      211.66      258.47     10.21 o
   7   6   5      348.78      312.01     12.38 o
   8   6   5      193.83      226.22     11.15 o
   9   6   5      151.68      177.55     11.84 o
  10   6   5      167.82      170.39     13.24 o
  11   6   5       16.18        6.63      9.28 o
  12   6   5       59.47       78.04     11.74 o
  13   6   5       34.27       38.90     11.09 o
  14   6   5       23.15       74.19     37.65 o
 -14   7   5       43.02       49.37     36.81 o
 -13   7   5       20.57       16.40     12.34 o
 -12   7   5       90.05      107.79     15.62 o
 -11   7   5       72.44       52.05     16.23 o
 -10   7   5       54.56       29.47     16.20 o
  -9   7   5       49.53       52.02     12.99 o
  -8   7   5      844.67      790.12     17.68 o
  -7   7   5      996.42     1019.92     24.34 o
  -6   7   5      300.34      315.17     14.73 o
  -5   7   5      476.82      507.35     12.88 o
  -4   7   5       53.26       78.18      4.26 o
  -3   7   5     1149.45     1125.41     13.96 o
  -2   7   5     2234.79     2101.10     21.01 o
  -1   7   5      324.51      284.08      7.92 o
   0   7   5      571.16      611.35      9.33 o
   1   7   5      328.01      264.14      7.76 o
   2   7   5     2221.05     2055.08     21.51 o
   3   7   5     1120.21     1122.01     12.83 o
   4   7   5       58.35       88.89      5.53 o
   5   7   5      473.30      513.05     14.67 o
   6   7   5      307.10      301.43     10.12 o
   7   7   5      971.01      993.15     24.82 o
   8   7   5      865.24      768.12     19.45 o
   9   7   5       46.90       64.40     11.14 o
  10   7   5       58.97       37.74     13.82 o
  11   7   5       73.46       71.68     12.29 o
  12   7   5       93.40      130.53     19.98 o
  13   7   5       21.56       23.99     13.82 o
  14   7   5       44.07       83.86     39.62 o
 -13   8   5       15.92       45.72     33.59 o
 -12   8   5       57.68       73.58     14.80 o
 -11   8   5       32.69        7.04     13.53 o
 -10   8   5      130.29       80.18     17.93 o
  -9   8   5      600.65      523.78     27.66 o
  -8   8   5      299.80      257.61     23.02 o
  -7   8   5      313.45      256.00     19.18 o
  -6   8   5      260.73      281.43     14.00 o
  -5   8   5        9.94        3.82      5.66 o
  -4   8   5      273.30      267.36      7.93 o
  -3   8   5      210.55      230.52      7.83 o
  -2   8   5      743.56      623.99     10.36 o
  -1   8   5      325.62      312.57      7.39 o
   0   8   5     1228.08     1589.15     16.95 o
   1   8   5      322.95      321.03      7.34 o
   2   8   5      730.36      615.94     11.05 o
   3   8   5      195.74      224.19      7.85 o
   4   8   5      262.45      231.27      8.38 o
   5   8   5        8.04       -4.16      4.16 o
   6   8   5      263.07      304.94      9.27 o
   7   8   5      304.00      285.39     10.09 o
   8   8   5      309.42      299.64     15.51 o
   9   8   5      593.09      618.96     40.58 o
  10   8   5      129.61      104.89     21.98 o
  11   8   5       35.13       24.86     11.29 o
  12   8   5       58.06       44.31     13.23 o
  13   8   5       15.57       12.65     20.83 o
 -13   9   5       58.70       51.75     38.29 o
 -12   9   5        4.97       21.27     13.36 o
 -11   9   5       27.52       32.55     13.46 o
 -10   9   5      517.49      499.87     33.00 o
  -9   9   5      274.12      313.40     21.72 o
  -8   9   5      522.13      548.26     25.79 o
  -7   9   5      936.92      845.96     22.75 o
  -6   9   5       27.52       19.09      8.32 o
  -5   9   5      271.66      242.31     12.33 o
  -4   9   5      509.92      446.03     15.81 o
  -3   9   5       18.10       15.34      6.23 o
  -2   9   5      340.36      335.61      9.85 o
  -1   9   5      157.65      149.34      6.36 o
   0   9   5      158.78      156.52      6.53 o
   1   9   5      154.60      150.11      6.05 o
   2   9   5      349.26      332.46      9.72 o
   3   9   5       18.23       14.93      4.91 o
   4   9   5      500.95      449.78     15.35 o
   5   9   5      268.66      230.78     10.58 o
   6   9   5       27.24       30.35      5.74 o
   7   9   5      925.09      898.25     18.19 o
   8   9   5      515.08      546.76     29.35 o
   9   9   5      279.55      308.92     40.03 o
  10   9   5      514.67      509.18     23.71 o
  11   9   5       29.10       13.08     12.65 o
  12   9   5        5.19       11.82     13.23 o
  13   9   5       59.75      132.04     46.00 o
 -13  10   5       30.41       25.10     33.31 o
 -12  10   5       54.53       38.08     32.33 o
 -11  10   5        9.15       -3.67     12.31 o
 -10  10   5       84.83      100.33     19.74 o
  -9  10   5      197.37      190.29     17.61 o
  -8  10   5       22.10       35.05      9.96 o
  -7  10   5       20.31       20.27      9.09 o
  -6  10   5       81.92       71.37     10.75 o
  -5  10   5      358.47      301.84     15.89 o
  -4  10   5      467.39      462.72     13.11 o
  -3  10   5      389.35      429.53     12.92 o
  -2  10   5      406.85      325.89     10.88 o
  -1  10   5     1442.90     1478.53     17.86 o
   0  10   5       54.90       38.51      5.26 o
   1  10   5     1453.19     1451.89     22.68 o
   2  10   5      408.04      338.85     10.39 o
   3  10   5      391.69      419.61     11.91 o
   4  10   5      469.91      439.26     13.12 o
   5  10   5      371.45      342.89     11.85 o
   6  10   5       85.49       65.40      6.92 o
   7  10   5       22.71       11.34      6.80 o
   8  10   5       24.57       15.39      6.02 o
   9  10   5      201.87      206.06     17.91 o
  10  10   5       82.92       95.94     27.47 o
  11  10   5        8.18        5.40     12.11 o
  12  10   5       54.00       51.82     36.74 o
 -12  11   5       10.27       24.82     30.99 o
 -11  11   5        1.46        0.34     13.73 o
 -10  11   5       39.65       53.03     29.21 o
  -9  11   5       34.48       12.96     25.24 o
  -8  11   5      181.06      147.77     16.95 o
  -7  11   5      156.43      138.52     14.67 o
  -6  11   5       59.33       70.92     11.22 o
  -5  11   5      841.69      844.32     21.04 o
  -4  11   5      174.57      162.57     10.24 o
  -3  11   5     1008.44      961.54     19.18 o
  -2  11   5        5.70        1.50      5.59 o
  -1  11   5      444.75      409.11     11.58 o
   0  11   5        1.23       -5.70      5.70 o
   1  11   5      437.14      424.49     15.35 o
   2  11   5        5.93       -0.20      6.17 o
   3  11   5      992.12      985.87     18.12 o
   4  11   5      178.27      149.14      9.79 o
   5  11   5      846.34      842.80     18.10 o
   6  11   5       57.58       58.97      7.30 o
   7  11   5      158.57      147.69     11.31 o
   8  11   5      182.44      157.58     11.83 o
   9  11   5       31.84       50.91     14.10 o
  10  11   5       41.70       31.37     14.43 o
  11  11   5        1.71       -7.31     14.10 o
  12  11   5       10.97       18.02     34.64 o
 -11  12   5       27.93       53.22     37.94 o
 -10  12   5       31.48       35.41     15.80 o
  -9  12   5        2.70        5.25     10.39 o
  -8  12   5       76.40       43.77     13.31 o
  -7  12   5      110.05      129.21     18.21 o
  -6  12   5       13.76       22.94     22.54 o
  -5  12   5      104.60      105.53      9.43 o
  -4  12   5      836.92      912.52     21.81 o
  -3  12   5      110.12      173.27     11.07 o
  -2  12   5      200.48      200.24     10.94 o
  -1  12   5      276.26      285.93     13.18 o
   0  12   5      689.71      713.87     22.78 o
   1  12   5      273.97      271.42     13.59 o
   2  12   5      202.33      197.77     15.80 o
   3  12   5      107.56      150.11     11.18 o
   4  12   5      833.87      831.67     19.94 o
   5  12   5      106.50       90.44      8.72 o
   6  12   5       13.30        7.80      6.70 o
   7  12   5      109.04      109.06     12.39 o
   8  12   5       81.12       66.31     10.39 o
   9  12   5        2.17       -5.60     12.25 o
  10  12   5       31.91       25.67     15.35 o
  11  12   5       29.44       43.22     23.46 o
 -11  13   5      137.01       78.61     40.53 o
 -10  13   5       19.38       32.28     11.52 o
  -9  13   5       58.58       46.61     12.40 o
  -8  13   5       90.00       72.45     14.37 o
  -7  13   5      135.91      129.45     16.46 o
  -6  13   5      457.23      420.96     22.84 o
  -5  13   5      114.86      107.20     14.69 o
  -4  13   5       54.52       50.70      9.85 o
  -3  13   5      499.79      513.78     23.03 o
  -2  13   5      453.97      451.23     16.18 o
  -1  13   5      308.07      297.17     17.35 o
   0  13   5       66.19       84.62     19.21 o
   1  13   5      299.96      310.39     15.07 o
   2  13   5      460.75      495.07     17.79 o
   3  13   5      490.12      508.54     22.11 o
   4  13   5       52.75       43.38      9.50 o
   5  13   5      110.59      121.24     11.22 o
   6  13   5      452.45      426.65     21.16 o
   7  13   5      132.25      131.78     13.47 o
   8  13   5       92.11       72.40     11.81 o
   9  13   5       57.93       30.36     22.36 o
  10  13   5       18.40       58.96     24.67 o
  11  13   5      135.37      166.96     49.30 o
 -10  14   5       52.14       44.26     15.13 o
  -9  14   5       15.02       10.94     12.08 o
  -8  14   5       52.34       43.24     13.10 o
  -7  14   5      380.74      474.29     32.54 o
  -6  14   5        9.75       12.30     12.66 o
  -5  14   5        1.78       -1.57     14.33 o
  -4  14   5       38.89       38.07     12.64 o
  -3  14   5       14.73       22.01     10.88 o
  -2  14   5      115.96      133.20     30.92 o
  -1  14   5     1418.58     1535.02     46.22 o
   0  14   5      268.86      248.20     18.35 o
   1  14   5     1422.63     1505.76     32.91 o
   2  14   5      118.82       96.48     11.46 o
   3  14   5       14.55        6.52     11.02 o
   4  14   5       37.42       22.42     11.51 o
   5  14   5        2.42       -6.26      8.55 o
   6  14   5       11.26       19.34      8.85 o
   7  14   5      378.50      447.89     24.79 o
   8  14   5       50.49       80.30     14.52 o
   9  14   5       14.82       18.50     15.30 o
  10  14   5       51.36      106.44     41.65 o
  -9  15   5       91.93      113.12     29.29 o
  -8  15   5       10.06       28.21     13.07 o
  -7  15   5        4.68        5.39     14.01 o
  -6  15   5       96.36      101.46     35.73 o
  -5  15   5       99.72       91.58     13.35 o
  -4  15   5       28.01       19.20     12.51 o
  -3  15   5      300.20      299.89     42.85 o
  -2  15   5      168.69      158.66     16.77 o
  -1  15   5      519.09      562.34     34.37 o
   0  15   5       31.78       37.42     12.69 o
   1  15   5      519.16      532.58     21.96 o
   2  15   5      166.70      192.80     18.36 o
   3  15   5      301.07      312.66     18.58 o
   4  15   5       26.68       24.66     12.15 o
   5  15   5      100.31       93.20     16.96 o
   6  15   5       98.05       96.71     13.90 o
   7  15   5        4.88        6.90     14.54 o
   8  15   5       10.78       12.78     15.04 o
   9  15   5       91.55       87.69     16.59 o
  -8  16   5        5.90       29.95     18.36 o
  -7  16   5        6.78       18.42     17.43 o
  -6  16   5       28.54       18.31     19.30 o
  -5  16   5      289.38      319.78     19.78 o
  -4  16   5      111.43      150.89     21.67 o
  -3  16   5        3.47       33.56     16.51 o
  -2  16   5       94.03       37.02     20.69 o
  -1  16   5       16.83       20.79     20.87 o
   0  16   5       18.54       32.02     17.90 o
   1  16   5       18.37       12.15     16.95 o
   2  16   5       92.21       92.33     14.15 o
   3  16   5        4.09        2.62     10.90 o
   4  16   5      110.73      122.41     20.15 o
   5  16   5      287.69      297.20     21.77 o
   6  16   5       30.56       29.08     15.83 o
   7  16   5        6.75       35.67     17.16 o
   8  16   5        6.23      -16.76     16.76 o
  -7  17   5       35.96       26.72     23.70 o
  -6  17   5      228.12      311.34     32.39 o
  -5  17   5       80.14       97.11     16.57 o
  -4  17   5       15.90       28.55     14.92 o
  -3  17   5       30.48       18.85     15.16 o
  -2  17   5       31.26       28.12     20.62 o
  -1  17   5      175.28      162.92     20.33 o
   0  17   5       36.58       20.46     25.84 o
   1  17   5      176.04      204.04     24.82 o
   2  17   5       30.44        6.49     13.46 o
   3  17   5       31.34       33.87     17.11 o
   4  17   5       15.85        1.61     13.17 o
   5  17   5       80.17       99.06     16.66 o
   6  17   5      229.96      242.36     21.62 o
   7  17   5       35.04       55.96     23.56 o
  -5  18   5       13.26        4.97     14.00 o
  -4  18   5       21.48       28.72     16.73 o
  -3  18   5       27.53       22.90     17.19 o
  -2  18   5        7.68       37.02     21.53 o
  -1  18   5        4.43       -9.84     15.30 o
   0  18   5        7.12       20.35     17.50 o
   1  18   5        4.28       -6.48     15.00 o
   2  18   5        7.61       -2.08     13.74 o
   3  18   5       26.90       31.75     18.26 o
   4  18   5       23.33       29.28     16.86 o
   5  18   5       13.08       20.69     16.45 o
  -2  19   5       20.62        7.36     22.02 o
  -1  19   5       15.62        6.06     16.86 o
   0  19   5        7.45        7.60     28.85 o
   1  19   5       15.36       22.67     17.92 o
   2  19   5       20.72       34.60     16.73 o
   0   0   6    10625.27     9209.10     74.11 o
   1   0   6      156.51      404.48      6.77 o
   2   0   6     7998.91     7750.02     44.91 o
   3   0   6       91.96       59.97      3.04 o
   4   0   6     1755.27     1695.20     25.21 o
   5   0   6      132.70      109.55      4.90 o
   6   0   6     2785.20     2840.98     22.88 o
   7   0   6       26.79       34.55      4.47 o
   8   0   6      721.92      699.00     13.89 o
   9   0   6        5.61       19.27      5.40 o
  10   0   6      534.39      563.38     18.31 o
  11   0   6        1.22       15.39      8.35 o
  12   0   6       49.90       24.50     11.81 o
  13   0   6        0.21        3.45     10.84 o
  14   0   6      207.99      168.70     20.27 o
 -15   1   6       51.63       88.91     38.99 o
 -14   1   6        6.72       11.70     17.63 o
 -13   1   6        3.34       13.76      7.80 o
 -12   1   6      380.21      402.31     21.71 o
 -11   1   6      360.14      389.22     19.23 o
 -10   1   6       73.52       96.54     10.39 o
  -9   1   6       25.32       12.92      7.23 o
  -8   1   6       25.93       36.21      5.65 o
  -7   1   6      680.38      634.22     16.37 o
  -6   1   6     1829.58     1822.89     20.24 o
  -5   1   6      333.67      247.29      6.21 o
  -4   1   6       14.37       18.17      2.56 o
  -3   1   6     2931.17     3277.53     29.23 o
  -2   1   6      561.03      625.04      7.55 o
  -1   1   6      406.76      344.98      6.43 o
   0   1   6     4234.79     3825.02     25.52 o
   1   1   6      442.46      363.15      5.77 o
   2   1   6      557.58      609.27      7.58 o
   3   1   6     2931.82     3256.65     26.45 o
   4   1   6        9.78       18.82      2.75 o
   5   1   6      337.82      236.41      4.88 o
   6   1   6     1850.67     1812.89     15.17 o
   7   1   6      678.48      607.06      9.66 o
   8   1   6       27.10       23.27      7.00 o
   9   1   6       29.56       26.63      9.29 o
  10   1   6       76.26       94.23     10.55 o
  11   1   6      357.51      407.41     22.99 o
  12   1   6      378.67      371.44     31.57 o
  13   1   6        3.37        1.28     12.63 o
  14   1   6        7.08       19.37     16.93 o
  15   1   6       51.73       59.88     35.83 o
 -15   2   6        5.35       28.54     24.66 o
 -14   2   6       51.17       68.86     12.91 o
 -13   2   6       15.13       19.70      9.60 o
 -12   2   6      466.84      462.60     23.19 o
 -11   2   6      145.14      120.69     14.21 o
 -10   2   6       31.03       35.17      8.39 o
  -9   2   6       79.07      103.82     10.57 o
  -8   2   6       34.02       37.56      9.20 o
  -7   2   6      546.50      609.62     20.32 o
  -6   2   6      646.65      734.60      9.76 o
  -5   2   6      773.03      799.03     10.18 o
  -4   2   6     2657.83     2670.65     20.73 o
  -3   2   6     4694.71     4500.27     33.49 o
  -2   2   6    11355.76    12027.62     64.26 o
  -1   2   6      384.61      558.79     11.30 o
   0   2   6      661.73      567.93      7.53 o
   1   2   6      369.51      550.95      7.04 o
   2   2   6    11346.82    11896.63     60.97 o
   3   2   6     4673.40     4513.24     28.32 o
   4   2   6     2647.98     2659.85     27.70 o
   5   2   6      776.16      811.40     10.03 o
   6   2   6      646.27      716.89     11.76 o
   7   2   6      549.75      587.40      8.41 o
   8   2   6       36.04       30.20      6.56 o
   9   2   6       79.35       85.80      9.62 o
  10   2   6       30.85       44.59      8.91 o
  11   2   6      144.49      139.09     15.06 o
  12   2   6      467.52      466.32     26.18 o
  13   2   6       14.78       30.74     16.43 o
  14   2   6       51.45       94.17     36.95 o
  15   2   6        5.58       14.02     32.75 o
 -14   3   6       22.76       12.86     11.99 o
 -13   3   6       76.35       69.54     11.35 o
 -12   3   6        1.14        7.10     10.74 o
 -11   3   6      171.34      163.27     17.58 o
 -10   3   6      442.41      513.82     19.49 o
  -9   3   6       72.02       92.08     11.90 o
  -8   3   6        5.00        3.21      8.06 o
  -7   3   6      165.17      110.02     11.20 o
  -6   3   6      994.65     1104.20     11.88 o
  -5   3   6     7033.19     6885.77     47.10 o
  -4   3   6      186.53      245.15      6.77 o
  -3   3   6     5191.75     5764.72     36.99 o
  -2   3   6     3402.03     3036.12     21.80 o
  -1   3   6      137.95      167.86      5.87 o
   0   3   6     3555.15     3666.89     24.32 o
   1   3   6      132.29      158.27      4.18 o
   2   3   6     3375.62     3033.15     19.72 o
   3   3   6     5223.08     5644.58     37.10 o
   4   3   6      197.94      262.83      5.41 o
   5   3   6     7009.57     6854.51     37.78 o
   6   3   6      983.94     1097.18     15.31 o
   7   3   6      170.24      136.96      6.11 o
   8   3   6        8.71        7.59      3.24 o
   9   3   6       68.82       81.88      5.18 o
  10   3   6      437.72      502.47     19.80 o
  11   3   6      169.77      165.63     18.51 o
  12   3   6        1.46       14.61     14.66 o
  13   3   6       75.29       58.94     17.80 o
  14   3   6       23.03       34.29     32.40 o
 -14   4   6        3.56        4.51     20.64 o
 -13   4   6       81.64       61.70     11.70 o
 -12   4   6       99.90       81.65     20.85 o
 -11   4   6       10.32        6.42     11.40 o
 -10   4   6      226.06      248.97     20.29 o
  -9   4   6      111.91      106.70     12.57 o
  -8   4   6     1474.69     1406.76     28.55 o
  -7   4   6      162.50      181.44      6.78 o
  -6   4   6     2818.72     2733.64     28.37 o
  -5   4   6     5964.55     6078.63     42.12 o
  -4   4   6      530.80      517.90     12.54 o
  -3   4   6      771.46      877.42     11.09 o
  -2   4   6      992.23     1028.98     13.54 o
  -1   4   6      783.94      571.38      7.82 o
   0   4   6     1422.14     1402.15     12.44 o
   1   4   6      811.41      586.92      7.94 o
   2   4   6      973.25     1006.68     11.03 o
   3   4   6      741.24      843.70     10.07 o
   4   4   6      511.61      512.55      8.03 o
   5   4   6     5977.38     6189.33     35.67 o
   6   4   6     2804.01     2738.80     24.14 o
   7   4   6      153.55      175.98      6.43 o
   8   4   6     1480.87     1424.57     18.34 o
   9   4   6      113.08       97.87     12.07 o
  10   4   6      229.68      236.76     16.59 o
  11   4   6       10.82       32.72     14.17 o
  12   4   6      102.20       78.20     16.75 o
  13   4   6       82.42       75.87     19.52 o
  14   4   6        3.71       16.83     30.43 o
 -14   5   6       60.09       46.60     24.31 o
 -13   5   6       20.03       25.22     10.96 o
 -12   5   6       90.02      103.65     17.34 o
 -11   5   6      174.53      193.15     19.45 o
 -10   5   6       80.76       82.23     15.08 o
  -9   5   6       10.05        9.63     10.77 o
  -8   5   6      850.33      943.59     27.65 o
  -7   5   6      164.22      212.77      9.97 o
  -6   5   6     1880.42     1843.81     26.87 o
  -5   5   6     6542.05     6843.88     46.60 o
  -4   5   6     1513.00     1395.21     16.79 o
  -3   5   6     2921.65     2898.84     20.37 o
  -2   5   6     1862.48     1622.70     14.61 o
  -1   5   6    10192.78    10524.17     53.18 o
   0   5   6     4019.35     4585.87     35.26 o
   1   5   6    10216.87    10440.89     62.36 o
   2   5   6     1836.59     1596.22     15.11 o
   3   5   6     2908.87     2921.66     27.96 o
   4   5   6     1478.40     1350.39     14.41 o
   5   5   6     6515.94     6878.66     34.58 o
   6   5   6     1912.31     1870.71     25.60 o
   7   5   6      153.96      202.14      9.31 o
   8   5   6      857.07      854.85     18.14 o
   9   5   6        9.13        3.92      5.62 o
  10   5   6       76.06      101.45     21.13 o
  11   5   6      174.85      176.51     13.59 o
  12   5   6       90.41       92.74     26.57 o
  13   5   6       19.92      -15.33     15.33 o
  14   5   6       59.12       64.09     37.51 o
 -14   6   6       43.15       28.80     25.08 o
 -13   6   6       73.22       55.32     13.63 o
 -12   6   6      202.78      162.35     29.67 o
 -11   6   6      528.11      510.30     37.33 o
 -10   6   6       62.61       57.49     14.65 o
  -9   6   6      241.86      257.36     19.70 o
  -8   6   6      105.04       73.20      7.48 o
  -7   6   6      212.78      187.15     12.40 o
  -6   6   6      492.29      462.75     12.62 o
  -5   6   6      697.45      667.30     13.54 o
  -4   6   6      916.61      853.81     16.07 o
  -3   6   6     1346.42     1443.31     14.01 o
  -2   6   6       66.77       67.00      4.03 o
  -1   6   6      267.85      362.51      8.01 o
   0   6   6      318.71      468.15      8.02 o
   1   6   6      270.87      352.47      9.65 o
   2   6   6       76.11       71.84      4.50 o
   3   6   6     1330.77     1424.35     14.04 o
   4   6   6      952.26      848.75     11.21 o
   5   6   6      691.81      690.52     11.78 o
   6   6   6      510.81      499.10     10.35 o
   7   6   6      211.52      210.46     10.82 o
   8   6   6       99.59       85.93      8.59 o
   9   6   6      238.54      225.22     12.93 o
  10   6   6       63.70       54.33     11.60 o
  11   6   6      529.10      517.64     25.91 o
  12   6   6      202.36      164.06     13.86 o
  13   6   6       73.81       45.45     11.95 o
  14   6   6       44.37       61.08     37.30 o
 -14   7   6        1.70       12.48     22.52 o
 -13   7   6       51.86        7.57     31.48 o
 -12   7   6      127.79      102.60     34.96 o
 -11   7   6       67.58       51.03     15.80 o
 -10   7   6       46.75       38.77     14.11 o
  -9   7   6      434.78      408.11     22.08 o
  -8   7   6      534.59      517.32     15.52 o
  -7   7   6     2225.69     2139.63     34.34 o
  -6   7   6      236.97      222.77     10.92 o
  -5   7   6      967.89      978.69     20.07 o
  -4   7   6       18.15       24.66      4.22 o
  -3   7   6     1461.94     1608.73     14.99 o
  -2   7   6      306.40      384.44      7.95 o
  -1   7   6     2847.65     3407.48     24.07 o
   0   7   6      901.82      839.83     11.91 o
   1   7   6     2885.04     3422.46     24.44 o
   2   7   6      310.25      413.35      8.49 o
   3   7   6     1471.67     1603.35     18.52 o
   4   7   6       19.46       16.80      3.88 o
   5   7   6      975.72      978.45     26.44 o
   6   7   6      243.44      232.82      7.84 o
   7   7   6     2249.47     2197.99     32.78 o
   8   7   6      521.83      549.29     16.94 o
   9   7   6      452.20      416.07     17.23 o
  10   7   6       48.34       62.20     11.40 o
  11   7   6       67.14       63.13     25.14 o
  12   7   6      126.08      123.13     23.07 o
  13   7   6       49.80       25.39     13.82 o
  14   7   6        1.60       35.83     35.41 o
 -13   8   6        9.16       12.90     31.55 o
 -12   8   6       46.05       34.19     13.64 o
 -11   8   6       11.39       16.23     15.28 o
 -10   8   6      396.39      298.89     27.11 o
  -9   8   6     1022.31     1029.09     50.39 o
  -8   8   6      346.47      382.64     22.80 o
  -7   8   6       59.17       77.36     11.07 o
  -6   8   6      430.20      396.30     20.32 o
  -5   8   6      371.85      372.16     14.78 o
  -4   8   6      668.30      586.05     11.23 o
  -3   8   6      486.29      503.24     12.78 o
  -2   8   6       92.21      111.75      5.72 o
  -1   8   6      809.67      906.93     12.67 o
   0   8   6        1.07        7.87      3.43 o
   1   8   6      807.70      882.01     11.43 o
   2   8   6       95.56      105.54      5.51 o
   3   8   6      501.57      520.50     11.15 o
   4   8   6      673.92      567.40     12.23 o
   5   8   6      366.83      343.44     10.73 o
   6   8   6      423.34      363.94     10.37 o
   7   8   6       59.67       70.17      6.19 o
   8   8   6      352.88      368.97     29.82 o
   9   8   6     1034.87     1043.61     44.36 o
  10   8   6      393.53      377.51     24.04 o
  11   8   6       12.90       28.23     11.80 o
  12   8   6       45.78       52.70     13.99 o
  13   8   6        8.85       11.01     14.41 o
 -13   9   6       16.59       -3.65     31.20 o
 -12   9   6       15.60       16.45     12.95 o
 -11   9   6       31.75       31.22     17.07 o
 -10   9   6      184.74      232.79     40.07 o
  -9   9   6       81.11       62.89      9.53 o
  -8   9   6      165.73      245.79     23.44 o
  -7   9   6      254.64      217.75     13.84 o
  -6   9   6       30.38       27.61      9.12 o
  -5   9   6      535.57      603.65     17.72 o
  -4   9   6      438.53      520.70     12.68 o
  -3   9   6       57.35       61.25      6.63 o
  -2   9   6       79.76       89.68      5.79 o
  -1   9   6      117.52      113.95      5.87 o
   0   9   6     1969.60     2004.51     30.38 o
   1   9   6      119.16      127.95      6.19 o
   2   9   6       74.26       86.58      6.43 o
   3   9   6       56.92       56.68      6.20 o
   4   9   6      456.19      512.36     16.61 o
   5   9   6      543.51      535.95     15.02 o
   6   9   6       34.29       36.47      5.96 o
   7   9   6      259.53      216.17     12.22 o
   8   9   6      170.04      183.16     14.29 o
   9   9   6       77.54       85.65     13.29 o
  10   9   6      180.35      172.22     16.97 o
  11   9   6       31.40       17.67     12.81 o
  12   9   6       16.39        9.45     13.68 o
  13   9   6       15.79       39.69     35.41 o
 -12  10   6       77.29       85.06     40.39 o
 -11  10   6       44.67       23.03     18.22 o
 -10  10   6       26.61       30.57     20.72 o
  -9  10   6       82.82       97.20     15.93 o
  -8  10   6        3.57       -7.87      9.83 o
  -7  10   6       32.11        8.13     14.41 o
  -6  10   6      171.99      186.55     13.94 o
  -5  10   6      411.48      371.50     15.56 o
  -4  10   6      210.78      186.99     10.06 o
  -3  10   6      390.20      408.62     12.70 o
  -2  10   6      240.26      221.90     10.97 o
  -1  10   6     1502.06     1577.56     22.71 o
   0  10   6        0.33        0.72      4.43 o
   1  10   6     1507.18     1550.17     23.28 o
   2  10   6      231.97      211.18     10.11 o
   3  10   6      376.87      385.59     11.80 o
   4  10   6      202.39      197.97     10.99 o
   5  10   6      408.24      368.22     12.31 o
   6  10   6      180.86      208.21      9.69 o
   7  10   6       28.46       10.49      6.53 o
   8  10   6        4.77       24.86     11.10 o
   9  10   6       82.08       77.00     13.91 o
  10  10   6       25.65       15.77     12.50 o
  11  10   6       47.08       59.25     15.35 o
  12  10   6       78.03       72.08     38.43 o
 -12  11   6       18.71       26.44     34.71 o
 -11  11   6       49.11       30.73     20.44 o
 -10  11   6      106.66       70.19     21.29 o
  -9  11   6       54.90      102.68     18.20 o
  -8  11   6       95.83      114.75     18.99 o
  -7  11   6       77.83       73.54     14.20 o
  -6  11   6        9.20       10.79      8.63 o
  -5  11   6      819.30      786.93     32.82 o
  -4  11   6       29.08       27.52      7.02 o
  -3  11   6      224.40      241.12     11.15 o
  -2  11   6      311.31      303.24     11.15 o
  -1  11   6      560.14      593.16     13.54 o
   0  11   6      336.28      271.66     12.30 o
   1  11   6      570.33      611.15     16.69 o
   2  11   6      315.57      317.44     14.48 o
   3  11   6      234.27      247.69     11.72 o
   4  11   6       27.68       15.98      6.63 o
   5  11   6      822.93      806.73     17.76 o
   6  11   6        9.57        0.87      6.04 o
   7  11   6       73.59       97.95     10.18 o
   8  11   6       92.66      116.75     14.94 o
   9  11   6       56.37       93.90     15.27 o
  10  11   6      102.71       92.84     16.74 o
  11  11   6       49.04       54.26     17.02 o
  12  11   6       19.99       23.35     35.62 o
 -11  12   6       25.71       61.22     33.66 o
 -10  12   6      172.17      154.29     16.99 o
  -9  12   6       66.69       73.52     13.46 o
  -8  12   6       13.33       -0.85     10.22 o
  -7  12   6      109.38       92.90     14.42 o
  -6  12   6       32.94       22.77     11.42 o
  -5  12   6       20.11        9.16      6.55 o
  -4  12   6      315.54      325.10     15.31 o
  -3  12   6       42.55       72.54      8.29 o
  -2  12   6     1128.60     1165.77     26.00 o
  -1  12   6      246.38      264.72     19.45 o
   0  12   6      441.91      506.22     16.31 o
   1  12   6      247.78      263.45     13.61 o
   2  12   6     1119.15     1133.14     35.97 o
   3  12   6       44.25       83.70      9.29 o
   4  12   6      323.89      319.64     13.94 o
   5  12   6       20.18       21.63      7.32 o
   6  12   6       28.77       32.84      7.67 o
   7  12   6      107.93      104.83     11.14 o
   8  12   6       14.81       13.51      9.27 o
   9  12   6       68.64      104.21     18.18 o
  10  12   6      167.75      175.60     27.03 o
  11  12   6       24.35       20.12     35.06 o
 -11  13   6       85.04       85.41     41.79 o
 -10  13   6       18.21       19.34     11.50 o
  -9  13   6       77.43       71.71     15.14 o
  -8  13   6       73.04       75.60     18.23 o
  -7  13   6      164.06      172.63     24.50 o
  -6  13   6      109.83       99.71     29.62 o
  -5  13   6      165.82      169.03     12.22 o
  -4  13   6      104.30       96.43     11.13 o
  -3  13   6      140.38      110.49     12.02 o
  -2  13   6      778.24      814.95     22.59 o
  -1  13   6      185.41      212.98     20.50 o
   0  13   6       38.13        5.42     12.00 o
   1  13   6      188.84      219.69     13.66 o
   2  13   6      773.54      834.99     25.92 o
   3  13   6      143.69      131.97     11.73 o
   4  13   6      102.42       97.44     17.53 o
   5  13   6      168.32      167.80     17.36 o
   6  13   6      110.89      111.42     11.79 o
   7  13   6      163.39      168.92     14.52 o
   8  13   6       70.56       98.45     12.71 o
   9  13   6       78.39       68.54     23.11 o
  10  13   6       19.50       24.77     23.49 o
  11  13   6       85.17       89.47     39.83 o
 -10  14   6       19.28       35.90     15.06 o
  -9  14   6       63.33       81.66     16.27 o
  -8  14   6       85.42       97.54     17.31 o
  -7  14   6      122.28      127.89     18.68 o
  -6  14   6       19.79       18.41     16.14 o
  -5  14   6      297.18      320.80     15.76 o
  -4  14   6       19.50       30.37     10.73 o
  -3  14   6      265.20      292.01     18.28 o
  -2  14   6       42.52       22.24     18.03 o
  -1  14   6      730.13      703.71     37.09 o
   0  14   6       33.50       38.31     11.97 o
   1  14   6      741.57      693.15     23.54 o
   2  14   6       40.65       14.73      9.16 o
   3  14   6      272.09      317.89     20.92 o
   4  14   6       20.18       12.71     13.01 o
   5  14   6      292.33      320.97     17.41 o
   6  14   6       20.16       18.16      8.92 o
   7  14   6      123.39      136.60     11.05 o
   8  14   6       84.85      115.69     15.80 o
   9  14   6       60.03      112.26     42.07 o
  10  14   6       19.97       47.89     37.16 o
  -9  15   6       83.98       74.72     20.29 o
  -8  15   6        0.06        9.94     12.59 o
  -7  15   6        4.95       11.56     14.13 o
  -6  15   6       80.15       93.46     20.44 o
  -5  15   6      476.11      522.84     22.77 o
  -4  15   6      110.50      104.64     14.00 o
  -3  15   6      236.88      237.56     45.73 o
  -2  15   6      237.90      247.08     29.04 o
  -1  15   6       63.65       62.46     13.49 o
   0  15   6       52.83       68.40     14.22 o
   1  15   6       65.14       51.31     16.09 o
   2  15   6      242.07      258.79     15.99 o
   3  15   6      235.51      230.41     17.19 o
   4  15   6      112.81       81.31     13.13 o
   5  15   6      471.22      536.04     22.79 o
   6  15   6       81.11       75.69     16.47 o
   7  15   6        5.15       18.92     14.97 o
   8  15   6        0.06       -2.82     14.39 o
   9  15   6       82.51       80.49     15.35 o
  -8  16   6       16.25       17.83     18.41 o
  -7  16   6       19.06        8.59     15.16 o
  -6  16   6        2.08       -2.88     16.47 o
  -5  16   6       51.80       56.48     13.08 o
  -4  16   6       58.16       44.41     24.44 o
  -3  16   6        5.07       29.73     14.52 o
  -2  16   6      202.12      247.88     31.20 o
  -1  16   6       88.29       62.56     15.92 o
   0  16   6        5.04      -13.18     13.18 o
   1  16   6       87.45       60.23     12.52 o
   2  16   6      200.74      223.41     17.27 o
   3  16   6        4.70        5.17     11.38 o
   4  16   6       59.69       72.82     13.61 o
   5  16   6       53.84       45.23     14.00 o
   6  16   6        2.30        1.33     11.53 o
   7  16   6       20.75       -0.77     18.51 o
   8  16   6       16.37       32.68     20.12 o
  -6  17   6       41.66       66.33     29.45 o
  -5  17   6       79.75       49.28     26.75 o
  -4  17   6      121.47      162.82     36.50 o
  -3  17   6       85.75       68.21     32.19 o
  -2  17   6        2.08       -4.70     18.16 o
  -1  17   6       22.15       23.75     15.19 o
   0  17   6       91.16       84.57     17.94 o
   1  17   6       21.35       20.78     16.03 o
   2  17   6        2.22        9.20     13.01 o
   3  17   6       85.16       96.24     34.29 o
   4  17   6      121.25      185.54     20.59 o
   5  17   6       82.25       73.68     15.85 o
   6  17   6       41.14       28.12     14.96 o
  -5  18   6        4.79        8.29     14.73 o
  -4  18   6      119.65      100.25     20.48 o
  -3  18   6       49.68       65.69     19.42 o
  -2  18   6        3.14       -2.80     19.98 o
  -1  18   6       11.64       22.19     16.99 o
   0  18   6        0.25       -7.76     15.29 o
   1  18   6       11.51       14.77     16.61 o
   2  18   6        2.48       11.45     14.29 o
   3  18   6       50.27       52.68     19.09 o
   4  18   6      118.83      119.65     36.25 o
   5  18   6        4.75        1.11     15.77 o
  -1  19   6       23.91       37.58     18.62 o
   0  19   6        7.75       -4.08     16.37 o
   1  19   6       23.75        0.32     18.02 o
   1   0   7      656.49      681.51      9.98 o
   2   0   7    11088.64     9826.92     56.29 o
   3   0   7       48.06       59.75      3.54 o
   4   0   7      693.00      615.68      9.01 o
   5   0   7        5.96        2.28      2.28 o
   6   0   7      652.96      652.98     10.95 o
   7   0   7       12.17        5.44      4.53 o
   8   0   7     1008.95     1034.56     21.43 o
   9   0   7      146.69      140.79     11.16 o
  10   0   7     2132.62     2065.99     34.78 o
  11   0   7       30.52       22.77      8.87 o
  12   0   7       94.65      100.03     14.78 o
  13   0   7        0.13       17.37     12.06 o
  14   0   7       10.45       32.14     30.61 o
 -14   1   7        0.00       -7.51     19.53 o
 -13   1   7       48.76       57.68      9.76 o
 -12   1   7       11.05        8.81     11.05 o
 -11   1   7      113.56      103.03     11.62 o
 -10   1   7       69.73       45.10      9.92 o
  -9   1   7       84.27       79.71     12.45 o
  -8   1   7      282.14      281.20     10.90 o
  -7   1   7        9.80        3.11      4.94 o
  -6   1   7      540.38      559.16      7.57 o
  -5   1   7      841.44      862.06     16.68 o
  -4   1   7      431.89      335.14      6.82 o
  -3   1   7     4761.85     5291.77     33.06 o
  -2   1   7      285.17      377.62      6.96 o
  -1   1   7      308.22      187.54      4.84 o
   0   1   7      135.24      193.19      7.49 o
   1   1   7      303.94      182.68      5.26 o
   2   1   7      286.78      375.45      6.47 o
   3   1   7     4779.67     5275.15     30.14 o
   4   1   7      431.37      325.57      7.37 o
   5   1   7      847.08      878.56     10.80 o
   6   1   7      539.37      565.93      8.98 o
   7   1   7       10.53        8.06      3.26 o
   8   1   7      280.46      257.99      9.49 o
   9   1   7       85.26       77.86     10.94 o
  10   1   7       70.15       48.79      9.27 o
  11   1   7      115.07       94.31     14.41 o
  12   1   7       11.20        5.00     12.77 o
  13   1   7       48.34       87.93     16.40 o
  14   1   7        0.00        8.13     30.01 o
 -14   2   7       14.14       11.45     14.92 o
 -13   2   7      133.14      134.89     12.65 o
 -12   2   7       90.93      113.81     13.97 o
 -11   2   7      493.53      603.04     22.62 o
 -10   2   7       41.57       29.96      8.41 o
  -9   2   7      254.16      275.07     19.11 o
  -8   2   7       17.93       14.92      7.51 o
  -7   2   7     1090.96     1133.46     18.78 o
  -6   2   7      862.86      914.14     10.39 o
  -5   2   7      785.77      712.44     10.73 o
  -4   2   7      581.18      605.92      9.27 o
  -3   2   7     2968.37     3069.55     20.32 o
  -2   2   7     6528.78     6208.94     39.72 o
  -1   2   7     2285.57     2100.79     15.87 o
   0   2   7      418.59      432.21      6.60 o
   1   2   7     2305.24     2116.87     16.09 o
   2   2   7     6501.59     6190.71     34.24 o
   3   2   7     2974.05     3016.47     27.80 o
   4   2   7      564.25      612.08     10.23 o
   5   2   7      777.92      718.04      9.40 o
   6   2   7      867.44      891.95     11.80 o
   7   2   7     1099.29     1095.83     14.57 o
   8   2   7       16.31       16.53      4.22 o
   9   2   7      262.49      284.11     14.06 o
  10   2   7       46.21       36.66      9.30 o
  11   2   7      493.25      579.80     25.58 o
  12   2   7       92.95       81.20     16.10 o
  13   2   7      133.59      126.80     21.75 o
  14   2   7       14.10       14.16     29.73 o
 -14   3   7       24.23       24.00     12.51 o
 -13   3   7       78.31       70.27     11.89 o
 -12   3   7       76.73       91.25     14.73 o
 -11   3   7      161.96      151.53     14.62 o
 -10   3   7      178.73      186.16     14.38 o
  -9   3   7      852.21      839.34     23.77 o
  -8   3   7      282.55      328.15     22.49 o
  -7   3   7      281.70      298.81     10.65 o
  -6   3   7       48.02       60.84      4.10 o
  -5   3   7     5233.89     5016.36     34.68 o
  -4   3   7       35.19       22.00      3.59 o
  -3   3   7     3390.33     3125.36     23.05 o
  -2   3   7     5210.34     5665.41     35.84 o
  -1   3   7      110.72      178.53      4.76 o
   0   3   7     1780.00     1289.76     12.26 o
   1   3   7      111.03      174.17      4.51 o
   2   3   7     5209.95     5680.27     32.31 o
   3   3   7     3385.89     3049.90     23.85 o
   4   3   7       31.10       16.99      2.31 o
   5   3   7     5224.94     4945.50     29.19 o
   6   3   7       48.16       64.70      4.37 o
   7   3   7      283.30      295.70      7.57 o
   8   3   7      275.45      310.28      9.47 o
   9   3   7      856.23      837.00     17.75 o
  10   3   7      179.68      166.48     13.98 o
  11   3   7      160.77      190.64     19.47 o
  12   3   7       78.31      102.25     24.08 o
  13   3   7       79.13       59.79     28.15 o
  14   3   7       24.47       60.16     32.40 o
 -14   4   7        2.64       12.21     21.70 o
 -13   4   7       34.75       22.36     14.52 o
 -12   4   7       98.73      132.17     16.57 o
 -11   4   7       11.38       17.16     11.03 o
 -10   4   7       81.83       70.32     12.72 o
  -9   4   7      298.46      312.14     16.37 o
  -8   4   7       37.35       44.34      9.44 o
  -7   4   7      158.26      213.61      9.67 o
  -6   4   7     1644.74     1519.10     19.64 o
  -5   4   7     3779.10     3888.53     31.71 o
  -4   4   7     3583.45     3476.43     27.52 o
  -3   4   7     1149.63     1078.62     13.04 o
  -2   4   7     1706.57     1585.47     15.43 o
  -1   4   7      302.41      267.59      6.64 o
   0   4   7     4865.25     5575.11     31.28 o
   1   4   7      278.79      246.99      7.42 o
   2   4   7     1693.37     1596.73     14.72 o
   3   4   7     1209.14     1125.45     12.77 o
   4   4   7     3620.95     3545.58     23.37 o
   5   4   7     3733.07     3881.39     25.96 o
   6   4   7     1647.90     1543.67     17.28 o
   7   4   7      171.17      219.14     10.68 o
   8   4   7       41.22       51.46      6.31 o
   9   4   7      299.46      282.80     11.28 o
  10   4   7       76.81       71.61      8.34 o
  11   4   7       12.36        9.42     16.37 o
  12   4   7       99.70      124.99     19.41 o
  13   4   7       33.12       26.75     17.11 o
  14   4   7        2.50      -21.39     26.58 o
 -14   5   7        2.82       28.27     24.22 o
 -13   5   7        0.58       10.82     10.67 o
 -12   5   7        1.77       -5.97     11.63 o
 -11   5   7       61.80       68.81     18.52 o
 -10   5   7      617.28      712.23     36.77 o
  -9   5   7     1177.70     1198.48     36.70 o
  -8   5   7      650.54      691.37     15.37 o
  -7   5   7      889.02      961.28     19.36 o
  -6   5   7      717.76      650.71     14.34 o
  -5   5   7     1170.45     1345.21     19.15 o
  -4   5   7     1509.43     1619.09     18.02 o
  -3   5   7     1478.05     1545.25     16.59 o
  -2   5   7     3111.54     3336.67     22.56 o
  -1   5   7      830.98      762.87     10.16 o
   0   5   7     1250.08     1351.88     12.51 o
   1   5   7      819.65      767.56     10.34 o
   2   5   7     3104.24     3326.87     26.23 o
   3   5   7     1487.14     1526.90     15.19 o
   4   5   7     1526.76     1607.54     18.76 o
   5   5   7     1182.17     1329.45     16.99 o
   6   5   7      721.28      686.05     14.28 o
   7   5   7      903.89      978.51     18.36 o
   8   5   7      638.83      647.13     16.35 o
   9   5   7     1184.71     1133.63     25.53 o
  10   5   7      619.05      698.59     19.59 o
  11   5   7       59.81       71.28     10.22 o
  12   5   7        2.13       11.45     34.83 o
  13   5   7        0.60       22.71     17.78 o
  14   5   7        2.79        7.08     31.98 o
 -14   6   7        2.06       24.51     23.73 o
 -13   6   7       19.22       20.67     16.72 o
 -12   6   7        8.57        3.24     12.35 o
 -11   6   7      301.22      271.71     24.38 o
 -10   6   7      283.22      295.45     28.19 o
  -9   6   7      484.89      461.00     25.31 o
  -8   6   7      877.66      855.27     24.55 o
  -7   6   7      303.58      314.07     15.15 o
  -6   6   7     1549.66     1459.09     24.02 o
  -5   6   7      298.62      294.23     12.17 o
  -4   6   7      479.29      530.60     12.09 o
  -3   6   7     2370.22     2780.25     20.31 o
  -2   6   7     4946.21     5455.69     34.39 o
  -1   6   7      531.05      488.49      9.51 o
   0   6   7       19.11       25.08      3.33 o
   1   6   7      543.00      513.39      8.43 o
   2   6   7     4890.38     5322.56     35.36 o
   3   6   7     2348.65     2699.61     21.01 o
   4   6   7      483.13      543.99      9.45 o
   5   6   7      292.81      276.82      8.33 o
   6   6   7     1521.22     1476.87     18.95 o
   7   6   7      307.07      305.83     12.55 o
   8   6   7      875.39      837.07     21.47 o
   9   6   7      483.58      423.61     16.98 o
  10   6   7      269.00      296.60     16.18 o
  11   6   7      298.09      292.27     17.47 o
  12   6   7        8.34       20.11      9.59 o
  13   6   7       18.37       24.96     10.11 o
  14   6   7        1.50        7.85     32.40 o
 -13   7   7       19.86       17.92     20.97 o
 -12   7   7        8.93        3.73     20.04 o
 -11   7   7       25.84       48.03     15.76 o
 -10   7   7       49.93       26.43     14.16 o
  -9   7   7      262.69      229.50     21.04 o
  -8   7   7      225.51      251.86     24.00 o
  -7   7   7     1203.16     1157.76     25.47 o
  -6   7   7      420.20      507.25     23.48 o
  -5   7   7     1165.81     1189.17     22.52 o
  -4   7   7       53.86       40.76      5.98 o
  -3   7   7      118.74      108.73      5.28 o
  -2   7   7      686.70      631.51     10.23 o
  -1   7   7     1299.82     1468.94     17.22 o
   0   7   7      853.10      833.57     11.46 o
   1   7   7     1299.14     1486.78     15.67 o
   2   7   7      689.82      649.59     10.15 o
   3   7   7      118.25      114.39      5.48 o
   4   7   7       53.05       36.58      5.26 o
   5   7   7     1142.00     1107.24     31.81 o
   6   7   7      413.75      511.90     12.36 o
   7   7   7     1192.35     1134.40     23.53 o
   8   7   7      230.81      277.73     17.08 o
   9   7   7      255.56      244.43     14.58 o
  10   7   7       47.93       41.20     11.12 o
  11   7   7       27.18       42.10     19.95 o
  12   7   7        8.63       -2.00     17.72 o
  13   7   7       20.89       32.08     13.64 o
 -13   8   7       40.19       32.05     23.30 o
 -12   8   7       28.37        3.60     14.20 o
 -11   8   7        1.55       -0.74     26.33 o
 -10   8   7      349.72      298.93     24.36 o
  -9   8   7       98.93      111.65     10.00 o
  -8   8   7      312.65      260.80     14.40 o
  -7   8   7       67.55       49.58      9.75 o
  -6   8   7      417.09      410.79     15.02 o
  -5   8   7      351.52      322.74     20.14 o
  -4   8   7     1935.59     1883.68     21.86 o
  -3   8   7      879.58      851.16     19.87 o
  -2   8   7      468.54      413.42      9.38 o
  -1   8   7     1074.64     1267.18     15.29 o
   0   8   7      155.07      225.74      6.74 o
   1   8   7     1063.61     1254.69     13.94 o
   2   8   7      478.62      426.74      9.91 o
   3   8   7      899.98      872.46     14.40 o
   4   8   7     1926.45     1885.92     24.25 o
   5   8   7      348.50      339.91     10.91 o
   6   8   7      423.24      417.92     16.74 o
   7   8   7       64.71       59.35      6.03 o
   8   8   7      303.80      289.69     15.96 o
   9   8   7       89.83       71.15     11.04 o
  10   8   7      357.69      296.36     19.00 o
  11   8   7        1.40       10.44     13.45 o
  12   8   7       28.34       31.77     12.43 o
  13   8   7       39.61       38.15     36.04 o
 -13   9   7       22.28       25.36     24.36 o
 -12   9   7       24.88       23.20     21.13 o
 -11   9   7       29.64       35.67     19.74 o
 -10   9   7      137.08      117.14     22.45 o
  -9   9   7      108.34      100.82     11.42 o
  -8   9   7      469.87      489.57     20.31 o
  -7   9   7      233.13      210.38     14.01 o
  -6   9   7       48.74       54.59      8.65 o
  -5   9   7      386.95      430.52     17.31 o
  -4   9   7      386.40      383.05     12.17 o
  -3   9   7      114.30      119.65      7.95 o
  -2   9   7       11.22        8.43      4.32 o
  -1   9   7      218.31      211.03      7.68 o
   0   9   7      526.75      573.19     11.05 o
   1   9   7      222.83      221.49      7.85 o
   2   9   7       11.22        8.36      4.44 o
   3   9   7      110.11      108.67      7.68 o
   4   9   7      378.04      377.58     17.85 o
   5   9   7      381.40      405.85     12.32 o
   6   9   7       48.42       51.70      6.47 o
   7   9   7      227.46      213.56     14.76 o
   8   9   7      453.12      413.05     22.06 o
   9   9   7      110.37      106.26     14.78 o
  10   9   7      137.44      127.11     15.42 o
  11   9   7       30.24       33.02     13.96 o
  12   9   7       24.31       18.47     14.17 o
  13   9   7       22.36       22.79     34.50 o
 -12  10   7       49.91       44.12     23.24 o
 -11  10   7      135.07      139.33     25.01 o
 -10  10   7       17.84        2.04     16.02 o
  -9  10   7       62.97       69.36     21.07 o
  -8  10   7       59.24       50.60     13.34 o
  -7  10   7       61.15       74.44     12.25 o
  -6  10   7      314.68      357.12     20.64 o
  -5  10   7      154.11      169.27     16.92 o
  -4  10   7      332.73      351.32     12.99 o
  -3  10   7      596.35      583.28     14.09 o
  -2  10   7      178.70      178.82      8.57 o
  -1  10   7      313.73      346.56     13.07 o
   0  10   7       65.34       47.74      5.63 o
   1  10   7      301.97      310.27     11.57 o
   2  10   7      174.24      194.24      9.35 o
   3  10   7      618.02      620.88     16.19 o
   4  10   7      333.90      362.61     16.44 o
   5  10   7      147.33      166.74     10.63 o
   6  10   7      305.85      311.60     11.44 o
   7  10   7       67.10       91.82     17.24 o
   8  10   7       62.67       85.55     12.55 o
   9  10   7       64.27       71.43     13.90 o
  10  10   7       19.08       11.25     14.32 o
  11  10   7      133.35      130.90     27.83 o
  12  10   7       48.61       16.34     30.15 o
 -12  11   7       43.26       21.95     24.15 o
 -11  11   7       87.28       77.13     37.09 o
 -10  11   7      181.95      182.64     13.32 o
  -9  11   7       10.37        2.15     15.74 o
  -8  11   7       13.96       32.88     11.47 o
  -7  11   7      149.05      128.32     15.15 o
  -6  11   7       20.47       17.40      9.29 o
  -5  11   7       66.74       50.85      8.42 o
  -4  11   7        3.71       -0.82      5.62 o
  -3  11   7      142.39      163.59      9.97 o
  -2  11   7       83.04       67.36      8.19 o
  -1  11   7      325.11      360.22     14.39 o
   0  11   7      490.44      454.85     15.08 o
   1  11   7      314.59      348.04     14.24 o
   2  11   7       86.11       60.71      8.18 o
   3  11   7      146.96      186.23     10.43 o
   4  11   7        4.01       -4.70      5.90 o
   5  11   7       62.14       43.80      7.45 o
   6  11   7       19.56       25.63      6.69 o
   7  11   7      153.34      133.90     11.21 o
   8  11   7       14.36       15.08      7.25 o
   9  11   7       11.32       -2.48     12.66 o
  10  11   7      181.41      165.49     22.94 o
  11  11   7       85.18      120.71     27.98 o
  12  11   7       41.80       65.14     39.90 o
 -11  12   7       47.42       69.95     23.55 o
 -10  12   7       99.21      117.12     18.65 o
  -9  12   7      139.78      130.28     27.30 o
  -8  12   7       34.49       40.41     12.30 o
  -7  12   7       81.92       68.33     18.82 o
  -6  12   7      315.90      293.45     19.94 o
  -5  12   7       96.81      104.72      9.17 o
  -4  12   7      512.34      483.64     21.98 o
  -3  12   7      171.23      196.73     12.44 o
  -2  12   7      301.43      276.90     13.35 o
  -1  12   7       94.23       76.06     10.35 o
   0  12   7      237.87      258.65     15.33 o
   1  12   7       95.49      101.26     10.25 o
   2  12   7      293.35      295.48     14.28 o
   3  12   7      171.63      187.46     11.60 o
   4  12   7      514.02      516.02     19.73 o
   5  12   7       94.39       96.30      9.66 o
   6  12   7      327.08      285.59     15.69 o
   7  12   7       81.58       61.88      7.81 o
   8  12   7       35.06       35.50      9.51 o
   9  12   7      137.41      148.52     20.08 o
  10  12   7      103.23      113.35     27.48 o
  11  12   7       48.89       75.59     39.62 o
 -10  13   7        6.91        0.23     11.06 o
  -9  13   7       31.54       13.98     19.34 o
  -8  13   7       81.46      107.74     16.17 o
  -7  13   7       18.00       17.00     12.65 o
  -6  13   7      139.88      145.22     15.48 o
  -5  13   7      169.88      143.06     10.79 o
  -4  13   7       62.37       76.41     10.73 o
  -3  13   7       87.65      112.10     19.37 o
  -2  13   7       83.51       76.97     11.75 o
  -1  13   7       78.12       69.97     10.95 o
   0  13   7      208.28      175.96     13.94 o
   1  13   7       74.54       72.77     10.06 o
   2  13   7       86.38       80.85     10.52 o
   3  13   7       85.06      123.55     16.44 o
   4  13   7       60.31       53.09     10.45 o
   5  13   7      170.14      162.23     14.69 o
   6  13   7      141.50      160.92     12.15 o
   7  13   7       19.44       29.62      8.27 o
   8  13   7       81.91      105.68     13.07 o
   9  13   7       30.15       37.55     16.86 o
  10  13   7        5.84       22.52     21.88 o
 -10  14   7       37.93       47.91     19.69 o
  -9  14   7      173.86      165.74     20.03 o
  -8  14   7       15.30       33.52     12.96 o
  -7  14   7        7.63       24.71     12.66 o
  -6  14   7       81.73       71.82     13.64 o
  -5  14   7      230.91      241.92     14.37 o
  -4  14   7        7.47       -7.82     15.11 o
  -3  14   7       88.09       70.99     18.35 o
  -2  14   7      249.73      230.70     19.55 o
  -1  14   7        7.65       17.50     10.64 o
   0  14   7        3.62       10.08     11.01 o
   1  14   7        7.43        3.05     13.25 o
   2  14   7      253.32      234.83     14.91 o
   3  14   7       89.57       81.48     15.09 o
   4  14   7        7.52       14.90      9.75 o
   5  14   7      235.93      244.04     16.94 o
   6  14   7       79.65       71.17     11.02 o
   7  14   7        7.82       20.66     13.35 o
   8  14   7       15.13       19.57     11.87 o
   9  14   7      177.71      219.20     49.44 o
  10  14   7       37.00       92.42     42.56 o
  -9  15   7       33.98       56.29     16.73 o
  -8  15   7      238.83      238.15     21.13 o
  -7  15   7       10.36        7.85     14.30 o
  -6  15   7       53.22       55.69     16.62 o
  -5  15   7       96.34      124.92     19.66 o
  -4  15   7      310.20      348.14     40.78 o
  -3  15   7       47.46       52.96     13.77 o
  -2  15   7       54.34       46.13     45.68 o
  -1  15   7       34.14        7.80     11.67 o
   0  15   7        8.37        5.12     11.83 o
   1  15   7       33.20       28.46     10.97 o
   2  15   7       53.97       56.24     12.16 o
   3  15   7       45.76       73.96     12.85 o
   4  15   7      302.42      295.92     22.98 o
   5  15   7       99.18      121.15     15.78 o
   6  15   7       52.92       54.61     12.09 o
   7  15   7       11.66        0.23      9.48 o
   8  15   7      238.25      264.04     37.06 o
   9  15   7       34.80       78.04     38.57 o
  -8  16   7       33.66       11.59     17.52 o
  -7  16   7        3.07       -1.73     15.59 o
  -6  16   7       29.73       61.59     21.77 o
  -5  16   7       61.12       71.19     14.63 o
  -4  16   7      130.91      148.96     19.26 o
  -3  16   7       79.44       94.31     17.48 o
  -2  16   7        9.40       15.85     17.88 o
  -1  16   7       80.48      123.01     20.16 o
   0  16   7      107.11      147.84     35.57 o
   1  16   7       79.10       54.31     14.18 o
   2  16   7        9.46        5.99     11.45 o
   3  16   7       80.73       80.47     24.86 o
   4  16   7      129.77      127.43     26.90 o
   5  16   7       59.92       71.43     15.09 o
   6  16   7       29.60       29.28     13.12 o
   7  16   7        2.84        8.98     19.00 o
   8  16   7       34.56       34.78     19.84 o
  -6  17   7      163.36      214.43     38.01 o
  -5  17   7       37.44       29.31     22.79 o
  -4  17   7      105.32      111.23     18.97 o
  -3  17   7       60.09       66.34     17.59 o
  -2  17   7        8.16       -0.63     17.95 o
  -1  17   7       90.39      133.91     51.29 o
   0  17   7       96.81       93.01     18.65 o
   1  17   7       91.24      170.89     73.52 o
   2  17   7        7.79       12.67     13.48 o
   3  17   7       61.13       57.92     18.22 o
   4  17   7      105.36      105.24     17.81 o
   5  17   7       38.75       35.63     14.20 o
   6  17   7      162.62      182.62     31.98 o
  -4  18   7       71.00       60.19     17.92 o
  -3  18   7        8.74       19.75     16.32 o
  -2  18   7        5.26        9.26     20.76 o
  -1  18   7        4.41       20.82     16.72 o
   0  18   7       49.96       49.46     19.02 o
   1  18   7        4.51       -3.65     15.65 o
   2  18   7        5.39      -13.14     13.59 o
   3  18   7        8.64       19.98     17.78 o
   4  18   7       70.86       81.44     51.61 o
   0   0   8    43017.45    40150.05    293.85 o
   1   0   8       30.80       78.25      3.96 o
   2   0   8     1795.48     2178.05     25.17 o
   3   0   8        0.10        2.66      2.13 o
   4   0   8     5753.94     5813.18     37.53 o
   5   0   8      375.33      357.24      9.67 o
   6   0   8      122.06       75.38      3.92 o
   7   0   8      111.20      167.90      5.81 o
   8   0   8      237.10      182.30      9.10 o
   9   0   8        1.93        1.19      7.43 o
  10   0   8      483.44      602.63     28.49 o
  11   0   8        2.14       15.46      9.03 o
  12   0   8      935.03      966.97     47.57 o
  13   0   8        1.96       25.75     12.43 o
  14   0   8      149.56      172.55     31.34 o
 -14   1   8       10.21        6.70     21.13 o
 -13   1   8        4.79        3.04     12.02 o
 -12   1   8       90.66       93.76     13.24 o
 -11   1   8       47.09       52.42     10.50 o
 -10   1   8      786.55      806.70     22.34 o
  -9   1   8      666.73      653.04     22.31 o
  -8   1   8      177.22      172.68     12.62 o
  -7   1   8      125.39      117.69      8.37 o
  -6   1   8       68.35       87.22      4.21 o
  -5   1   8      205.00      193.56      8.66 o
  -4   1   8       47.68       77.66      4.84 o
  -3   1   8      357.12      305.38      5.85 o
  -2   1   8      763.25      970.01     13.04 o
  -1   1   8     1191.38     1098.06     11.47 o
   0   1   8    23220.26    23257.50    117.42 o
   1   1   8     1189.17     1110.21     11.96 o
   2   1   8      781.18      994.71     10.45 o
   3   1   8      366.58      299.83      5.23 o
   4   1   8       49.08       84.98      6.14 o
   5   1   8      213.07      203.08      6.63 o
   6   1   8       64.97       82.95      4.09 o
   7   1   8      118.74      105.86      6.49 o
   8   1   8      177.48      185.27     10.87 o
   9   1   8      667.16      613.49     18.88 o
  10   1   8      782.33      821.46     22.52 o
  11   1   8       44.92       56.05     10.15 o
  12   1   8       89.83       99.38     16.88 o
  13   1   8        4.46       14.99     13.68 o
  14   1   8        9.96       57.22     36.18 o
 -14   2   8       48.09       31.93     11.93 o
 -13   2   8        2.17       23.04     14.83 o
 -12   2   8      186.94      237.49     21.60 o
 -11   2   8       39.62       50.10     10.11 o
 -10   2   8        6.03        8.25      7.95 o
  -9   2   8      242.36      257.66     15.42 o
  -8   2   8       67.12       73.71     10.16 o
  -7   2   8      910.07      904.34     13.47 o
  -6   2   8      749.33      692.05     11.04 o
  -5   2   8      798.62      891.36     16.66 o
  -4   2   8     5611.04     6172.79     42.84 o
  -3   2   8      154.45      124.97      3.55 o
  -2   2   8      666.26      759.28      9.38 o
  -1   2   8      543.52      436.91      6.80 o
   0   2   8     1642.90     1222.23     11.37 o
   1   2   8      544.27      413.60      7.59 o
   2   2   8      673.59      748.94      9.43 o
   3   2   8      167.32      141.68      5.58 o
   4   2   8     5611.74     6118.49     40.21 o
   5   2   8      799.57      900.43     11.45 o
   6   2   8      732.52      671.07      8.95 o
   7   2   8      910.70      911.20     13.90 o
   8   2   8       65.65       62.02      5.13 o
   9   2   8      242.91      260.45     14.05 o
  10   2   8        5.98        4.40      8.06 o
  11   2   8       38.71       36.23     11.62 o
  12   2   8      188.12      191.85     18.16 o
  13   2   8        2.22       12.77     15.82 o
  14   2   8       49.44       74.68     37.09 o
 -14   3   8       24.25       54.02     13.84 o
 -13   3   8        0.33       -8.54     12.63 o
 -12   3   8      130.93      143.29     17.08 o
 -11   3   8      108.26      112.70     13.70 o
 -10   3   8       51.99       79.05     11.83 o
  -9   3   8       55.42       76.12     11.23 o
  -8   3   8      660.48      687.19     25.21 o
  -7   3   8       62.52       46.09      4.58 o
  -6   3   8      661.08      708.86     13.14 o
  -5   3   8     2026.05     2135.87     21.90 o
  -4   3   8    17653.43    17902.09     98.91 o
  -3   3   8      709.83      742.45     11.54 o
  -2   3   8     4171.56     3951.14     32.87 o
  -1   3   8     1565.16     1748.80     14.30 o
   0   3   8    47902.30    46991.39    213.03 o
   1   3   8     1581.45     1784.14     14.57 o
   2   3   8     4138.31     3965.14     25.16 o
   3   3   8      700.77      745.34     10.12 o
   4   3   8    17590.30    18132.71     87.14 o
   5   3   8     2040.38     2096.81     17.88 o
   6   3   8      672.56      714.59      9.34 o
   7   3   8       63.31       47.78      4.54 o
   8   3   8      662.55      657.97     16.07 o
   9   3   8       56.23       61.99      7.89 o
  10   3   8       51.32       78.17     12.01 o
  11   3   8      108.84      142.12     26.71 o
  12   3   8      129.72      123.66     19.19 o
  13   3   8        0.29       24.64     16.63 o
  14   3   8       24.07       78.96     38.29 o
 -14   4   8       19.35       15.32     22.74 o
 -13   4   8        8.15       11.84     14.61 o
 -12   4   8       36.55       20.07     12.49 o
 -11   4   8       16.29       39.67     12.45 o
 -10   4   8      435.27      450.35     22.55 o
  -9   4   8      225.81      231.73     15.07 o
  -8   4   8      112.91      103.21     14.35 o
  -7   4   8       64.79       43.45      5.37 o
  -6   4   8     1903.66     1820.42     22.50 o
  -5   4   8      513.80      501.29     11.27 o
  -4   4   8    10598.36    11046.54     68.98 o
  -3   4   8      263.52      243.87      6.31 o
  -2   4   8      539.65      507.67      8.35 o
  -1   4   8      974.45      969.92     10.28 o
   0   4   8      172.22      150.83      4.57 o
   1   4   8      994.95     1014.13     10.88 o
   2   4   8      544.47      494.60      7.73 o
   3   4   8      248.53      249.32      6.45 o
   4   4   8    10571.24    10949.33     56.77 o
   5   4   8      538.33      503.80      9.88 o
   6   4   8     1915.49     1835.13     16.70 o
   7   4   8       58.27       48.17      5.91 o
   8   4   8      113.01       94.43      7.57 o
   9   4   8      227.85      234.61      9.94 o
  10   4   8      437.90      464.18     22.75 o
  11   4   8       14.93       18.62     13.36 o
  12   4   8       38.03       82.01     33.34 o
  13   4   8        9.10        3.93     17.46 o
  14   4   8       20.10       49.01     36.46 o
 -14   5   8        2.11       19.14     23.00 o
 -13   5   8       20.81       25.36     15.70 o
 -12   5   8       48.49       33.03     13.30 o
 -11   5   8      186.46      218.02     19.03 o
 -10   5   8        7.01       -3.94     10.57 o
  -9   5   8      310.58      299.06     23.90 o
  -8   5   8      253.20      255.61     12.12 o
  -7   5   8      827.40      776.97     14.96 o
  -6   5   8       14.84       12.56      5.15 o
  -5   5   8      387.46      497.91     18.75 o
  -4   5   8      599.48      661.65     13.00 o
  -3   5   8     1695.11     1869.46     16.14 o
  -2   5   8     1955.73     2152.12     18.01 o
  -1   5   8     1568.06     1512.11     15.48 o
   0   5   8      621.56      601.04      8.70 o
   1   5   8     1548.95     1505.45     14.18 o
   2   5   8     1952.36     2114.35     18.20 o
   3   5   8     1749.33     1900.30     17.16 o
   4   5   8      614.92      726.96     11.65 o
   5   5   8      374.01      473.56     10.44 o
   6   5   8       15.12        6.28      4.57 o
   7   5   8      808.03      743.65     16.59 o
   8   5   8      257.36      233.36     12.57 o
   9   5   8      300.19      276.42     25.99 o
  10   5   8        6.34       10.68      7.58 o
  11   5   8      189.75      156.63     12.63 o
  12   5   8       48.85       24.98     27.69 o
  13   5   8       20.35       21.48     19.00 o
  14   5   8        2.10       27.49     34.22 o
 -14   6   8        8.74       22.30     23.60 o
 -13   6   8      131.32      102.92     65.25 o
 -12   6   8       12.71       -4.11     12.05 o
 -11   6   8      326.49      240.87     20.53 o
 -10   6   8      350.91      343.52     26.25 o
  -9   6   8      212.97      206.63     17.47 o
  -8   6   8      962.25     1060.54     21.91 o
  -7   6   8      581.38      517.30     15.18 o
  -6   6   8     1323.71     1308.03     21.82 o
  -5   6   8      988.07      915.31     18.11 o
  -4   6   8      522.12      479.08     11.97 o
  -3   6   8      445.74      454.59      9.35 o
  -2   6   8     1450.38     1420.89     14.86 o
  -1   6   8     2397.64     2804.42     21.38 o
   0   6   8        8.17       14.55      3.05 o
   1   6   8     2409.46     2822.30     21.31 o
   2   6   8     1470.62     1443.29     15.65 o
   3   6   8      454.12      463.28      9.26 o
   4   6   8      531.96      500.46      9.93 o
   5   6   8      979.79      912.25     16.00 o
   6   6   8     1341.36     1320.66     16.22 o
   7   6   8      572.38      456.41     15.18 o
   8   6   8      983.75     1088.70     22.59 o
   9   6   8      208.32      180.58     12.63 o
  10   6   8      353.18      337.26     17.54 o
  11   6   8      330.64      231.42     15.72 o
  12   6   8       12.88        6.93     12.53 o
  13   6   8      131.30      136.67     42.35 o
  14   6   8        9.11       52.80     38.29 o
 -13   7   8       11.03       -2.44     21.15 o
 -12   7   8        8.51       -1.21     13.68 o
 -11   7   8       60.44       53.92     14.94 o
 -10   7   8      247.32      295.15     24.22 o
  -9   7   8      162.28      173.78     10.39 o
  -8   7   8       47.30       43.00      8.17 o
  -7   7   8      735.58      727.52     17.37 o
  -6   7   8      752.34      799.25     18.18 o
  -5   7   8      736.08      740.05     17.43 o
  -4   7   8     1264.91     1151.58     13.64 o
  -3   7   8      222.86      248.20      7.90 o
  -2   7   8      859.96      948.00     12.15 o
  -1   7   8     3332.15     3703.15     29.66 o
   0   7   8      803.55      742.98     10.20 o
   1   7   8     3322.96     3743.40     26.45 o
   2   7   8      861.36      931.61     13.20 o
   3   7   8      226.46      253.85      8.38 o
   4   7   8     1266.22     1141.43     15.97 o
   5   7   8      749.13      765.35     14.56 o
   6   7   8      753.35      808.25     14.22 o
   7   7   8      735.04      764.82     19.85 o
   8   7   8       42.60       26.94      8.85 o
   9   7   8      164.97      218.68     14.38 o
  10   7   8      242.51      277.89     23.67 o
  11   7   8       60.86       61.46     14.21 o
  12   7   8        8.07       10.81     12.99 o
  13   7   8       10.82       19.05     13.18 o
 -13   8   8       56.27       56.63     32.68 o
 -12   8   8        9.81        9.54     14.28 o
 -11   8   8      328.43      282.57     22.91 o
 -10   8   8       81.70       66.45     15.49 o
  -9   8   8      206.97      180.06     21.61 o
  -8   8   8      573.10      589.61     31.68 o
  -7   8   8        9.78      -10.84     10.84 o
  -6   8   8      274.59      304.43     12.83 o
  -5   8   8      375.19      396.94     14.10 o
  -4   8   8     1058.22     1113.98     19.78 o
  -3   8   8      476.19      461.73     11.74 o
  -2   8   8     1531.97     1420.41     18.29 o
  -1   8   8      389.24      378.51      9.17 o
   0   8   8     2850.79     3010.13     24.27 o
   1   8   8      399.48      358.00      8.74 o
   2   8   8     1515.71     1395.67     17.57 o
   3   8   8      474.80      437.57     11.73 o
   4   8   8     1039.46     1096.25     22.40 o
   5   8   8      386.88      445.66     12.14 o
   6   8   8      270.44      271.43      9.85 o
   7   8   8        9.30        0.96      6.90 o
   8   8   8      572.62      605.63     21.25 o
   9   8   8      211.56      165.07     13.82 o
  10   8   8       78.15       85.25     13.58 o
  11   8   8      331.90      327.51     20.27 o
  12   8   8        8.97       13.53     12.50 o
  13   8   8       54.83       21.88     31.41 o
 -13   9   8       27.88       28.59     22.75 o
 -12   9   8       82.27       90.37     27.30 o
 -11   9   8       29.61        4.09     14.50 o
 -10   9   8       74.85       92.21     18.07 o
  -9   9   8       22.16        4.09      8.03 o
  -8   9   8      365.20      373.58     17.42 o
  -7   9   8      106.90       98.73     14.55 o
  -6   9   8      246.49      269.59     13.56 o
  -5   9   8      388.64      337.95     14.96 o
  -4   9   8      599.70      550.63     14.23 o
  -3   9   8      665.80      687.56     15.08 o
  -2   9   8      358.32      356.00      9.76 o
  -1   9   8      716.17      748.81     13.26 o
   0   9   8       37.35       36.78      5.00 o
   1   9   8      719.61      792.55     14.41 o
   2   9   8      360.00      366.35     10.60 o
   3   9   8      669.78      674.40     14.33 o
   4   9   8      601.18      551.33     14.12 o
   5   9   8      391.63      366.04     12.01 o
   6   9   8      252.04      270.56     10.48 o
   7   9   8      110.44      103.10      8.45 o
   8   9   8      376.80      355.44     18.22 o
   9   9   8       21.45       27.24     11.18 o
  10   9   8       77.84      105.40     14.95 o
  11   9   8       28.53       17.22     13.47 o
  12   9   8       83.26      101.72     17.14 o
  13   9   8       27.34       13.46     33.59 o
 -12  10   8        5.59        8.24     21.35 o
 -11  10   8      126.31      118.17     27.89 o
 -10  10   8       54.68       49.89      8.48 o
  -9  10   8       74.42       62.28     16.90 o
  -8  10   8       30.13       18.86     12.00 o
  -7  10   8       30.38       28.59      9.66 o
  -6  10   8      219.57      204.81     18.54 o
  -5  10   8      487.33      501.15     16.76 o
  -4  10   8       87.57       71.52      7.91 o
  -3  10   8      263.57      290.67     14.42 o
  -2  10   8      190.34      190.60      9.39 o
  -1  10   8       75.39       96.00      6.87 o
   0  10   8      707.83      767.58     16.61 o
   1  10   8       72.28       99.89     11.96 o
   2  10   8      187.51      155.97      9.42 o
   3  10   8      261.06      283.94     10.84 o
   4  10   8       90.21      105.34     12.01 o
   5  10   8      474.79      485.32     14.19 o
   6  10   8      219.52      180.35      9.57 o
   7  10   8       27.60       20.19      6.70 o
   8  10   8       29.23       24.64     10.16 o
   9  10   8       71.35       63.27     13.79 o
  10  10   8       56.75       25.73     15.19 o
  11  10   8      124.27       90.92     17.13 o
  12  10   8        6.27       -4.49     28.33 o
 -12  11   8        1.79       30.33     23.62 o
 -11  11   8       56.43      115.20     29.20 o
 -10  11   8      186.85      177.88     13.88 o
  -9  11   8      115.03      115.27     21.07 o
  -8  11   8       35.84       13.34      9.97 o
  -7  11   8      149.51      118.13     15.71 o
  -6  11   8      120.59      133.72     13.02 o
  -5  11   8       21.98       16.97      8.67 o
  -4  11   8       32.56       25.80      8.40 o
  -3  11   8       94.20       83.67      9.03 o
  -2  11   8      124.10      117.57     10.15 o
  -1  11   8       97.08      134.87      9.09 o
   0  11   8      200.45      210.39     11.58 o
   1  11   8       97.71      131.30     11.29 o
   2  11   8      120.85      117.65      9.86 o
   3  11   8       96.73       73.69      8.41 o
   4  11   8       31.16       39.02      7.83 o
   5  11   8       22.47       10.74      6.35 o
   6  11   8      124.81      118.41      9.42 o
   7  11   8      143.64      131.17      8.97 o
   8  11   8       34.46       20.50      7.13 o
   9  11   8      116.42      136.69     18.43 o
  10  11   8      188.11      178.63     20.86 o
  11  11   8       58.60       50.75     24.41 o
  12  11   8        1.55       22.72     35.34 o
 -11  12   8       55.84       86.64     46.63 o
 -10  12   8       41.38       65.24     12.11 o
  -9  12   8      230.81      243.86     26.17 o
  -8  12   8      108.12       92.82     13.89 o
  -7  12   8       28.56       31.66     11.27 o
  -6  12   8      228.44      218.87     16.72 o
  -5  12   8       98.93      108.54     11.46 o
  -4  12   8      111.81      125.68     10.62 o
  -3  12   8      481.94      459.22     21.09 o
  -2  12   8      109.87       93.83      9.95 o
  -1  12   8       31.92       22.52      9.09 o
   0  12   8        0.60       -1.30      6.70 o
   1  12   8       31.21       24.34      7.95 o
   2  12   8      109.40      122.09     10.94 o
   3  12   8      483.43      464.45     16.11 o
   4  12   8      114.82      123.79     10.66 o
   5  12   8       95.53      101.84     16.12 o
   6  12   8      225.64      234.34     13.13 o
   7  12   8       29.74       38.41      7.41 o
   8  12   8      107.51       91.17     11.18 o
   9  12   8      230.02      248.58     23.59 o
  10  12   8       38.80       69.89     23.96 o
  11  12   8       54.33      106.44     44.04 o
 -10  13   8        9.43       14.78     12.64 o
  -9  13   8       24.84       30.56     12.54 o
  -8  13   8       58.86       42.74     13.13 o
  -7  13   8       40.88       34.28     12.14 o
  -6  13   8       14.12       13.66     11.12 o
  -5  13   8       20.36       33.99      8.06 o
  -4  13   8       54.20       27.65      9.63 o
  -3  13   8       26.50       19.36      8.74 o
  -2  13   8       64.37       49.93     15.67 o
  -1  13   8      111.14       91.45     12.23 o
   0  13   8      659.89      629.39     25.06 o
   1  13   8      110.25       99.28     10.99 o
   2  13   8       62.17       41.40      9.28 o
   3  13   8       26.28       24.46      8.39 o
   4  13   8       56.04       32.33      9.95 o
   5  13   8       20.14       26.11      8.73 o
   6  13   8       12.57       28.32      8.81 o
   7  13   8       41.77       36.55      8.83 o
   8  13   8       59.80       61.87     30.18 o
   9  13   8       26.06       39.69     16.95 o
  10  13   8       10.37       30.97     26.12 o
 -10  14   8       49.30       61.22     39.69 o
  -9  14   8       11.45       35.32     14.42 o
  -8  14   8       49.60       33.83     13.54 o
  -7  14   8       29.25       27.80     18.41 o
  -6  14   8      150.08      144.70     19.41 o
  -5  14   8      178.83      194.34     13.23 o
  -4  14   8      136.53      110.84     12.66 o
  -3  14   8      309.37      361.03     32.75 o
  -2  14   8      564.64      461.11     25.23 o
  -1  14   8      246.63      232.65     18.19 o
   0  14   8       16.36        5.64     11.01 o
   1  14   8      251.52      228.29     16.09 o
   2  14   8      562.54      512.19     19.50 o
   3  14   8      309.24      337.19     20.27 o
   4  14   8      135.80      130.64     13.84 o
   5  14   8      176.76      183.51     14.71 o
   6  14   8      150.11      134.76     13.65 o
   7  14   8       29.02       46.53     10.22 o
   8  14   8       48.35       62.10     17.66 o
   9  14   8       11.98       29.87     34.85 o
  -9  15   8        4.84       31.83     36.53 o
  -8  15   8       39.57       50.31     16.77 o
  -7  15   8       38.42       35.25     17.27 o
  -6  15   8       41.11       30.19     15.84 o
  -5  15   8      115.55      112.38     13.47 o
  -4  15   8      283.88      292.69     22.29 o
  -3  15   8       31.89       21.90     21.18 o
  -2  15   8      279.57      220.97     54.34 o
  -1  15   8       83.93      108.62     15.50 o
   0  15   8      153.40      176.77     31.83 o
   1  15   8       83.28       84.63     17.38 o
   2  15   8      281.18      284.53     20.82 o
   3  15   8       32.94       21.42     16.55 o
   4  15   8      287.66      279.20     19.23 o
   5  15   8      115.82       98.95     14.14 o
   6  15   8       41.19       43.58     11.59 o
   7  15   8       36.82       37.16     11.25 o
   8  15   8       38.12       24.17     16.41 o
  -7  16   8       47.37       62.59     18.78 o
  -6  16   8       49.43       56.51     21.25 o
  -5  16   8        8.64        8.07     12.15 o
  -4  16   8      111.95       95.62     19.14 o
  -3  16   8       64.51       39.27     18.16 o
  -2  16   8       19.43       48.45     20.26 o
  -1  16   8       50.48       77.14     18.68 o
   0  16   8       25.31       34.07     18.22 o
   1  16   8       49.09       34.15     20.42 o
   2  16   8       18.84       22.99     21.20 o
   3  16   8       62.45       59.02     22.30 o
   4  16   8      114.27      117.96     17.37 o
   5  16   8        9.10       16.39     13.07 o
   6  16   8       51.44       91.44     15.20 o
   7  16   8       50.15       56.22     13.60 o
  -6  17   8      111.19      117.52     33.03 o
  -5  17   8      164.66      175.64     18.19 o
  -4  17   8       29.45       29.65     14.96 o
  -3  17   8       16.27       15.32     35.90 o
  -2  17   8        6.52      -11.01     16.48 o
  -1  17   8       19.99       28.17     18.02 o
   0  17   8       11.75        1.80     15.17 o
   1  17   8       20.99       12.91     17.15 o
   2  17   8        6.19       15.64     14.26 o
   3  17   8       15.43       42.21     17.80 o
   4  17   8       28.79       29.42     14.53 o
   5  17   8      162.67      210.93     21.00 o
   6  17   8      111.07      147.68     20.00 o
  -4  18   8      160.52      198.88     23.43 o
  -3  18   8       46.41       21.60     20.12 o
  -2  18   8        7.93       13.25     20.83 o
  -1  18   8       70.34       71.81     23.32 o
   0  18   8        4.68      -15.80     15.80 o
   1  18   8       69.45       69.28     21.44 o
   2  18   8        8.17       17.17     14.90 o
   3  18   8       47.08       61.98     22.58 o
   4  18   8      160.71      227.75     27.35 o
   1   0   9        4.47       14.62      2.52 o
   2   0   9      141.84      216.18      5.78 o
   3   0   9        9.58       12.66      2.24 o
   4   0   9       50.69       67.41      4.17 o
   5   0   9       20.22       14.87      3.13 o
   6   0   9       22.89       -0.10      3.61 o
   7   0   9       12.23       11.55      3.93 o
   8   0   9      153.77      136.38     11.17 o
   9   0   9        4.03        6.84      7.86 o
  10   0   9     1767.88     1726.67     39.66 o
  11   0   9       17.98       31.23      9.71 o
  12   0   9      118.25       81.46     13.38 o
  13   0   9        5.11        4.75     12.84 o
  14   0   9       45.70       83.32     30.78 o
 -14   1   9       18.87       44.53     10.68 o
 -13   1   9        5.63       26.76     13.18 o
 -12   1   9        4.71       29.17     11.11 o
 -11   1   9       39.59       25.41     10.01 o
 -10   1   9      262.32      214.97     14.17 o
  -9   1   9       42.17       32.49      8.79 o
  -8   1   9       92.25       82.42     10.74 o
  -7   1   9      651.49      614.57     10.79 o
  -6   1   9      473.52      490.00      9.77 o
  -5   1   9     1975.14     2017.28     20.18 o
  -4   1   9       93.29      165.25      5.25 o
  -3   1   9      686.47      780.45      8.76 o
  -2   1   9     1624.05     1843.53     16.74 o
  -1   1   9      200.33      235.78      5.50 o
   0   1   9       26.95        9.18      2.38 o
   1   1   9      176.34      228.52      5.35 o
   2   1   9     1651.89     1839.23     16.59 o
   3   1   9      693.62      784.90      8.63 o
   4   1   9       97.47      174.58      5.43 o
   5   1   9     1988.82     1933.98     28.74 o
   6   1   9      476.76      499.81      9.16 o
   7   1   9      645.74      585.81     11.36 o
   8   1   9       91.93       90.10      5.87 o
   9   1   9       48.91       33.42      8.83 o
  10   1   9      267.49      203.04     14.00 o
  11   1   9       42.73       33.56     11.33 o
  12   1   9        4.70       20.13     19.51 o
  13   1   9        5.01        8.06     15.93 o
  14   1   9       19.61      -23.49     27.84 o
 -14   2   9        4.98        3.89     11.29 o
 -13   2   9       30.16       13.40     16.46 o
 -12   2   9      215.18      248.85     18.19 o
 -11   2   9        3.97       10.28     10.44 o
 -10   2   9      178.85      185.63     13.62 o
  -9   2   9        2.40       -0.66      8.41 o
  -8   2   9      443.62      493.87     19.09 o
  -7   2   9       33.64       30.98      6.21 o
  -6   2   9       52.31       99.57      6.24 o
  -5   2   9       23.19       24.15      3.85 o
  -4   2   9      139.15      165.67      7.96 o
  -3   2   9     9422.45    10321.65     49.56 o
  -2   2   9     6517.62     6931.28     42.98 o
  -1   2   9     3410.51     3357.43     23.46 o
   0   2   9      801.08      997.51     10.51 o
   1   2   9     3429.85     3372.24     23.75 o
   2   2   9     6520.91     6960.82     39.81 o
   3   2   9     9388.83    10268.77     52.55 o
   4   2   9      136.67      167.04      5.43 o
   5   2   9       25.50       28.34      3.99 o
   6   2   9       52.02      101.55      5.18 o
   7   2   9       33.56       35.50      4.93 o
   8   2   9      448.34      519.99     12.60 o
   9   2   9        2.52        1.40      5.50 o
  10   2   9      177.94      162.95     13.05 o
  11   2   9        3.67       21.44     10.16 o
  12   2   9      213.10      252.57     30.71 o
  13   2   9       29.96       35.60     17.99 o
  14   2   9        4.88       18.37     31.83 o
 -14   3   9      224.64      277.29     38.25 o
 -13   3   9       47.64       61.23     17.66 o
 -12   3   9       23.82       24.60     15.08 o
 -11   3   9       49.26       60.19     10.45 o
 -10   3   9     1097.36     1134.44     29.67 o
  -9   3   9       75.31       95.35     11.96 o
  -8   3   9      444.52      501.11     19.36 o
  -7   3   9      358.48      380.42     10.96 o
  -6   3   9     2116.33     2178.71     26.48 o
  -5   3   9      209.04      237.61      8.11 o
  -4   3   9     2550.84     2569.32     22.89 o
  -3   3   9     1470.29     1453.11     12.82 o
  -2   3   9     3325.52     3251.22     23.83 o
  -1   3   9        8.98       11.26      2.60 o
   0   3   9      369.03      485.54      8.31 o
   1   3   9       11.02       17.16      2.92 o
   2   3   9     3354.82     3321.27     23.24 o
   3   3   9     1497.57     1488.54     13.59 o
   4   3   9     2549.55     2524.92     25.19 o
   5   3   9      201.86      209.76      7.98 o
   6   3   9     2104.43     2218.97     25.69 o
   7   3   9      367.74      391.89     12.92 o
   8   3   9      444.50      482.32     14.60 o
   9   3   9       79.28       94.89      9.07 o
  10   3   9     1095.80     1113.55     29.70 o
  11   3   9       48.02       66.25     12.49 o
  12   3   9       23.72       51.76     29.92 o
  13   3   9       48.82       27.85     19.39 o
  14   3   9      222.93      290.09     55.40 o
 -14   4   9        3.15        8.70     40.18 o
 -13   4   9       20.66       23.19     15.32 o
 -12   4   9       92.17       69.69     14.92 o
 -11   4   9       91.60      117.94     16.01 o
 -10   4   9      115.85      118.77     15.10 o
  -9   4   9      205.68      190.74     14.80 o
  -8   4   9      194.34      159.32      9.94 o
  -7   4   9       41.79       44.63      7.13 o
  -6   4   9      367.41      388.31     11.17 o
  -5   4   9      607.09      594.90     15.43 o
  -4   4   9      483.64      415.34     10.49 o
  -3   4   9      594.37      656.42     11.53 o
  -2   4   9      266.64      312.82      7.09 o
  -1   4   9     2177.44     2438.15     18.45 o
   0   4   9      315.04      432.97      7.53 o
   1   4   9     2150.97     2405.43     22.06 o
   2   4   9      274.23      317.83      7.13 o
   3   4   9      581.35      636.49      9.58 o
   4   4   9      475.27      386.77      6.98 o
   5   4   9      600.29      572.76     11.70 o
   6   4   9      373.93      403.62     10.14 o
   7   4   9       41.87       36.60      5.87 o
   8   4   9      196.28      151.73      9.80 o
   9   4   9      202.61      204.23     18.45 o
  10   4   9      115.33       93.52     14.49 o
  11   4   9       93.76      190.33     25.39 o
  12   4   9       91.79      123.35     20.02 o
  13   4   9       21.22       46.33     25.28 o
  14   4   9        3.03       73.42     39.69 o
 -14   5   9       20.46       11.78     22.85 o
 -13   5   9       30.43       59.58     17.04 o
 -12   5   9       26.34       25.00     13.50 o
 -11   5   9       27.05       23.81     12.70 o
 -10   5   9       35.42       33.65     17.61 o
  -9   5   9     1007.22      987.23     41.38 o
  -8   5   9      736.50      729.36     20.68 o
  -7   5   9      221.17      191.27      9.16 o
  -6   5   9       18.48       13.75      5.57 o
  -5   5   9      527.55      586.04     14.49 o
  -4   5   9     1644.02     1690.69     19.21 o
  -3   5   9     2688.61     2785.31     23.12 o
  -2   5   9     3038.72     3182.73     24.73 o
  -1   5   9      208.39      296.21      7.09 o
   0   5   9        1.02       13.36      2.80 o
   1   5   9      192.93      281.12      7.11 o
   2   5   9     3036.04     3146.06     24.17 o
   3   5   9     2628.49     2720.35     23.02 o
   4   5   9     1612.74     1639.34     17.94 o
   5   5   9      563.98      623.03      9.80 o
   6   5   9       21.10       27.58      5.48 o
   7   5   9      223.98      202.32     10.84 o
   8   5   9      723.52      714.69     16.97 o
   9   5   9     1012.38      987.55     23.86 o
  10   5   9       38.47       48.96      9.08 o
  11   5   9       26.61       36.43     34.58 o
  12   5   9       26.30       28.19     22.46 o
  13   5   9       32.39       19.55     19.60 o
  14   5   9       20.83       83.02     39.76 o
 -13   6   9       59.07       70.96     25.70 o
 -12   6   9       11.03        5.80     13.53 o
 -11   6   9      214.11      234.39     20.58 o
 -10   6   9       73.20       58.13     14.47 o
  -9   6   9      243.90      254.90     12.40 o
  -8   6   9     1117.68     1166.75     27.80 o
  -7   6   9       80.54       70.38      7.72 o
  -6   6   9      971.31      916.61     18.78 o
  -5   6   9      461.74      442.49     13.57 o
  -4   6   9       23.60       15.38      5.71 o
  -3   6   9      396.51      453.87      8.86 o
  -2   6   9     3631.58     3650.74     25.73 o
  -1   6   9     1178.72     1096.00     13.12 o
   0   6   9       83.69       94.26      4.77 o
   1   6   9     1186.55     1107.09     12.37 o
   2   6   9     3631.19     3647.22     27.15 o
   3   6   9      398.97      446.34      9.40 o
   4   6   9       25.08       25.09      4.48 o
   5   6   9      468.24      405.81     10.29 o
   6   6   9      969.49      895.77     13.15 o
   7   6   9       78.75       80.76      9.00 o
   8   6   9     1100.17     1111.11     25.87 o
   9   6   9      245.23      250.66     14.41 o
  10   6   9       74.89       67.28     10.18 o
  11   6   9      214.86      211.97     17.83 o
  12   6   9       10.83       32.02     20.90 o
  13   6   9       57.86       92.14     40.32 o
 -13   7   9        1.07       46.14     25.02 o
 -12   7   9       29.67       19.23     15.11 o
 -11   7   9       23.91       25.10     13.62 o
 -10   7   9      229.58      238.25     36.65 o
  -9   7   9      112.42      131.52     10.39 o
  -8   7   9      391.18      375.16     15.53 o
  -7   7   9      773.91      752.73     17.92 o
  -6   7   9      111.64      103.44      9.08 o
  -5   7   9      500.45      450.41     14.43 o
  -4   7   9       60.53       66.00      8.74 o
  -3   7   9     1588.74     1750.47     20.06 o
  -2   7   9      404.10      487.24     10.16 o
  -1   7   9      536.27      531.88     12.07 o
   0   7   9       87.78       82.76      4.84 o
   1   7   9      558.88      522.49      9.41 o
   2   7   9      417.70      492.72     10.10 o
   3   7   9     1575.14     1735.94     23.91 o
   4   7   9       57.21       51.37      5.55 o
   5   7   9      498.61      459.63     11.96 o
   6   7   9      116.89      119.75      7.13 o
   7   7   9      761.78      773.61     15.75 o
   8   7   9      401.95      418.37     18.01 o
   9   7   9      107.93      115.44     13.97 o
  10   7   9      235.66      254.74     17.37 o
  11   7   9       23.89       20.15     13.46 o
  12   7   9       30.36       25.71     12.31 o
  13   7   9        1.12        5.68     29.94 o
 -13   8   9       23.08       25.86     24.53 o
 -12   8   9       31.69       32.55     17.94 o
 -11   8   9      273.88      277.36     25.11 o
 -10   8   9      117.11       73.74     15.45 o
  -9   8   9        1.63       12.97      8.10 o
  -8   8   9      255.42      215.58     15.65 o
  -7   8   9       10.15        6.64      7.77 o
  -6   8   9        4.58        4.89      6.87 o
  -5   8   9      742.70      724.91     18.40 o
  -4   8   9     2038.88     2117.12     25.70 o
  -3   8   9      802.80      761.52     14.74 o
  -2   8   9      771.52      850.59     13.44 o
  -1   8   9       80.54       68.70      5.47 o
   0   8   9     1198.25     1268.58     15.29 o
   1   8   9       72.67       72.20      5.52 o
   2   8   9      766.43      845.10     14.10 o
   3   8   9      803.19      778.05     14.32 o
   4   8   9     2060.83     2121.26     34.10 o
   5   8   9      726.74      706.17     15.16 o
   6   8   9        4.38        3.83      5.15 o
   7   8   9       11.16        7.04      6.85 o
   8   8   9      260.72      233.93     15.16 o
   9   8   9        1.99       16.78      9.00 o
  10   8   9      119.92       97.68     18.44 o
  11   8   9      267.12      257.08     20.19 o
  12   8   9       33.08       45.49     13.65 o
  13   8   9       23.36       38.57     34.22 o
 -12   9   9       37.51       53.39     52.73 o
 -11   9   9       24.56       33.29     16.21 o
 -10   9   9      159.81      140.73     27.29 o
  -9   9   9       55.67       51.92     10.18 o
  -8   9   9      184.51      207.97     13.91 o
  -7   9   9       15.63       12.74      8.88 o
  -6   9   9      330.86      338.05     17.92 o
  -5   9   9      109.90      115.07     10.23 o
  -4   9   9      492.93      527.01     14.22 o
  -3   9   9      351.61      367.10     13.06 o
  -2   9   9      931.68      949.87     15.11 o
  -1   9   9      685.14      697.11     13.06 o
   0   9   9      175.14      163.35      7.43 o
   1   9   9      677.99      662.27     13.69 o
   2   9   9      946.99      946.73     16.21 o
   3   9   9      350.91      357.16     12.60 o
   4   9   9      496.25      517.16     19.00 o
   5   9   9      110.62       96.37      8.09 o
   6   9   9      337.11      381.29     12.09 o
   7   9   9       16.92       14.72      5.26 o
   8   9   9      182.12      211.61     15.69 o
   9   9   9       58.77       56.53     15.53 o
  10   9   9      156.19      159.45     16.95 o
  11   9   9       26.00       24.89     13.75 o
  12   9   9       37.17       37.02     34.36 o
 -12  10   9       34.97       12.58     22.96 o
 -11  10   9       40.53       39.92     17.85 o
 -10  10   9        5.60        9.19     11.07 o
  -9  10   9      153.69      136.99     14.07 o
  -8  10   9       22.08       29.42     12.09 o
  -7  10   9      147.58      114.65     15.95 o
  -6  10   9      195.38      161.37     14.32 o
  -5  10   9      708.28      710.49     23.28 o
  -4  10   9      272.42      235.40     11.27 o
  -3  10   9      877.12      845.98     25.24 o
  -2  10   9      707.35      697.97     16.51 o
  -1  10   9      642.27      717.32     14.53 o
   0  10   9     1382.63     1328.94     21.82 o
   1  10   9      658.89      691.37     15.48 o
   2  10   9      713.25      701.60     18.22 o
   3  10   9      870.63      831.74     17.66 o
   4  10   9      274.61      274.12     12.71 o
   5  10   9      723.24      760.48     22.15 o
   6  10   9      197.00      167.05     10.00 o
   7  10   9      142.89      125.98      8.48 o
   8  10   9       22.01       17.80     15.46 o
   9  10   9      151.71      120.12     16.47 o
  10  10   9        5.79       -0.03     11.99 o
  11  10   9       41.40       42.39     14.69 o
  12  10   9       35.61       71.10     40.32 o
 -11  11   9       28.27       32.34     23.72 o
 -10  11   9      123.67      108.50     21.94 o
  -9  11   9      169.93      176.66     16.23 o
  -8  11   9      128.73      128.65     23.21 o
  -7  11   9       49.71       44.42     11.22 o
  -6  11   9      263.25      250.71     15.66 o
  -5  11   9       28.24       40.30     10.22 o
  -4  11   9      671.31      633.81     17.85 o
  -3  11   9     1054.02     1049.83     21.66 o
  -2  11   9      845.41      849.49     21.88 o
  -1  11   9      441.68      454.32     14.35 o
   0  11   9       53.98       96.66      9.48 o
   1  11   9      442.43      492.84     15.74 o
   2  11   9      853.22      878.37     20.27 o
   3  11   9     1039.50     1049.29     20.68 o
   4  11   9      671.74      631.25     27.78 o
   5  11   9       29.60       36.15      7.64 o
   6  11   9      259.34      271.92     13.54 o
   7  11   9       51.59       54.42      7.78 o
   8  11   9      132.98      132.56     10.51 o
   9  11   9      167.32      205.32     29.50 o
  10  11   9      121.28      136.61     19.44 o
  11  11   9       27.55       37.74     41.02 o
 -11  12   9       49.47       48.33     25.96 o
 -10  12   9       10.55        9.39     11.75 o
  -9  12   9      125.61      100.41     14.10 o
  -8  12   9      290.87      298.72     19.12 o
  -7  12   9       41.94       26.58     11.09 o
  -6  12   9       44.66       27.68     15.62 o
  -5  12   9      287.15      279.90     12.81 o
  -4  12   9      271.85      271.22     17.73 o
  -3  12   9      203.58      178.19     13.45 o
  -2  12   9       33.06       43.74      9.43 o
  -1  12   9      227.29      245.47     18.45 o
   0  12   9      793.41      787.78     19.92 o
   1  12   9      231.83      252.96     14.06 o
   2  12   9       31.54       55.56      9.15 o
   3  12   9      205.31      213.28     12.35 o
   4  12   9      284.76      261.93     13.49 o
   5  12   9      293.11      320.03     19.38 o
   6  12   9       43.48       34.71      8.70 o
   7  12   9       39.32       47.81      8.53 o
   8  12   9      294.85      312.16     15.45 o
   9  12   9      126.31      100.31     20.02 o
  10  12   9       10.88       47.93     31.13 o
  11  12   9       48.66       65.84     37.87 o
 -10  13   9       17.71       24.34     13.11 o
  -9  13   9        2.66        8.01     16.73 o
  -8  13   9       87.63       74.22     14.45 o
  -7  13   9       43.18       24.64     12.11 o
  -6  13   9       13.10       18.47     10.98 o
  -5  13   9       16.93       12.88      9.40 o
  -4  13   9      210.11      249.21     14.95 o
  -3  13   9       60.53       51.80     11.42 o
  -2  13   9      127.90      117.30     15.54 o
  -1  13   9        9.74        5.56      9.71 o
   0  13   9     1391.65     1405.29     31.25 o
   1  13   9       10.78        3.94      8.24 o
   2  13   9      130.36      120.02     11.92 o
   3  13   9       58.03       41.73      9.40 o
   4  13   9      207.49      191.76     14.93 o
   5  13   9       15.98       31.80      9.36 o
   6  13   9       12.52        5.32      8.45 o
   7  13   9       41.13       44.46      9.21 o
   8  13   9       86.79       93.23     33.48 o
   9  13   9        2.39       23.00     31.83 o
  10  13   9       17.59        7.12     22.76 o
  -9  14   9        7.30       25.28     19.76 o
  -8  14   9       40.73       51.96     14.65 o
  -7  14   9      171.28      257.72     32.58 o
  -6  14   9      148.88      172.29     24.68 o
  -5  14   9       72.21       74.49     10.26 o
  -4  14   9       36.43       28.56     10.85 o
  -3  14   9      341.39      374.88     22.42 o
  -2  14   9      199.38      166.61     21.92 o
  -1  14   9      117.49      118.73     15.41 o
   0  14   9      197.28      195.34     15.47 o
   1  14   9      114.92       82.45     12.22 o
   2  14   9      196.74      206.08     14.76 o
   3  14   9      343.96      372.95     17.62 o
   4  14   9       35.71       26.98     10.70 o
   5  14   9       74.49       71.71     15.89 o
   6  14   9      146.98      154.07     16.16 o
   7  14   9      172.35      210.67     13.94 o
   8  14   9       42.64       41.60     12.94 o
   9  14   9        7.91       57.57     34.71 o
  -8  15   9       34.49       55.12     16.80 o
  -7  15   9       14.09       18.94     15.36 o
  -6  15   9       37.46       61.57     19.65 o
  -5  15   9       57.13       55.01     12.26 o
  -4  15   9       72.26       90.16     15.71 o
  -3  15   9       14.67        9.73     15.99 o
  -2  15   9       93.53       74.01     39.51 o
  -1  15   9      266.66      314.89     23.32 o
   0  15   9       25.88        9.61     18.02 o
   1  15   9      266.96      304.68     18.64 o
   2  15   9       92.80      116.58     19.01 o
   3  15   9       14.91       13.10      9.62 o
   4  15   9       71.39       63.25     14.27 o
   5  15   9       56.98       37.09     18.31 o
   6  15   9       38.32       57.29     13.26 o
   7  15   9       14.64        4.67     10.85 o
   8  15   9       33.98       42.77     19.07 o
  -7  16   9       91.68       78.43     23.51 o
  -6  16   9       58.16       42.07     25.24 o
  -5  16   9       27.90       64.63     28.08 o
  -4  16   9        4.25        4.59     12.96 o
  -3  16   9       46.47       25.61     24.68 o
  -2  16   9        1.01      -14.59     15.36 o
  -1  16   9       70.17       94.70     36.64 o
   0  16   9      168.70      139.00     25.01 o
   1  16   9       71.00       55.16     29.58 o
   2  16   9        1.02        2.01     12.12 o
   3  16   9       46.18       26.35     15.39 o
   4  16   9        4.88       -8.60     12.11 o
   5  16   9       28.89       28.20     13.37 o
   6  16   9       56.59       67.52     14.97 o
   7  16   9       89.97       86.25     23.49 o
  -6  17   9        2.61      -11.99     21.81 o
  -5  17   9       38.50       41.07     13.85 o
  -4  17   9       41.24       55.26     20.37 o
  -3  17   9        3.32        1.19     17.81 o
  -2  17   9        7.66        5.61     18.37 o
  -1  17   9       19.26       15.50     21.25 o
   0  17   9       16.97       16.25     16.17 o
   1  17   9       19.47        9.28     13.19 o
   2  17   9        7.30       17.30     14.10 o
   3  17   9        3.38        0.04     15.58 o
   4  17   9       41.34       79.13     21.04 o
   5  17   9       39.08       37.20     15.18 o
   6  17   9        2.68        6.55     14.57 o
  -3  18   9       35.53       50.21     22.65 o
  -2  18   9        0.15       36.95     22.16 o
  -1  18   9        9.83      -11.78     21.67 o
   0  18   9        9.87       14.37     17.55 o
   1  18   9        9.50       23.41     18.21 o
   2  18   9        0.15       -8.52     13.55 o
   3  18   9       35.33       55.77     25.98 o
   0   0  10      607.97      592.07     11.80 o
   1   0  10      279.21      280.13      6.47 o
   2   0  10     3544.05     2812.39     21.82 o
   3   0  10      684.22      505.83      9.14 o
   4   0  10     1107.77     1028.75     13.11 o
   5   0  10      345.04      344.19      8.66 o
   6   0  10     1044.35     1203.89     20.76 o
   7   0  10       17.54        6.64      4.64 o
   8   0  10      225.83      253.50      8.36 o
   9   0  10      146.96      130.15     12.19 o
  10   0  10      824.46      730.93     22.57 o
  11   0  10       16.66       18.65      9.74 o
  12   0  10      561.83      629.60     23.32 o
  13   0  10       23.67       45.78     16.43 o
  14   0  10      160.51      214.71     59.46 o
 -14   1  10       10.77       37.04     26.66 o
 -13   1  10        0.65       11.80     13.28 o
 -12   1  10       20.89       20.04     11.15 o
 -11   1  10       57.37       48.80     10.65 o
 -10   1  10       48.44       49.17     10.16 o
  -9   1  10      423.73      445.96     18.03 o
  -8   1  10       35.64       32.09      9.60 o
  -7   1  10      390.06      419.76     14.57 o
  -6   1  10      210.05      299.01     10.21 o
  -5   1  10      284.90      268.54     10.35 o
  -4   1  10     1953.12     2303.34     21.10 o
  -3   1  10     1413.27     1529.22     13.65 o
  -2   1  10     2404.36     2461.65     31.86 o
  -1   1  10     2279.90     2326.39     20.91 o
   0   1  10    10639.66    10194.09     51.98 o
   1   1  10     2277.44     2338.69     19.23 o
   2   1  10     2378.36     2412.49     20.60 o
   3   1  10     1385.00     1488.86     15.86 o
   4   1  10     1952.67     2292.25     19.57 o
   5   1  10      296.04      260.97      7.79 o
   6   1  10      216.84      294.20     14.86 o
   7   1  10      394.45      433.28     14.88 o
   8   1  10       34.99       38.44      5.67 o
   9   1  10      419.85      446.67     17.97 o
  10   1  10       46.64       37.00      9.91 o
  11   1  10       55.73       37.13     10.52 o
  12   1  10       20.40       16.75     10.95 o
  13   1  10        0.60       15.92     15.19 o
  14   1  10       10.69       33.03     32.82 o
 -14   2  10       20.59       23.33     23.55 o
 -13   2  10        3.38       22.67     15.54 o
 -12   2  10       72.42       82.72     13.76 o
 -11   2  10       17.29       33.29     10.16 o
 -10   2  10      854.37      918.91     24.95 o
  -9   2  10       30.18       21.06     12.69 o
  -8   2  10      120.33      104.38     11.17 o
  -7   2  10     1209.37     1131.64     18.38 o
  -6   2  10      738.31      761.41     14.10 o
  -5   2  10      948.91      875.46     14.80 o
  -4   2  10       72.20       45.57      4.74 o
  -3   2  10      714.19      672.46      8.63 o
  -2   2  10     1419.72     1207.13     16.11 o
  -1   2  10     1648.31     1599.91     14.64 o
   0   2  10     1762.55     2325.66     17.85 o
   1   2  10     1632.37     1557.84     14.78 o
   2   2  10     1403.24     1201.68     13.37 o
   3   2  10      728.85      659.35     11.30 o
   4   2  10       68.19       44.49      2.82 o
   5   2  10      938.92      882.43     13.64 o
   6   2  10      730.05      761.15     16.19 o
   7   2  10     1199.21     1164.22     17.36 o
   8   2  10      113.74      104.96      8.79 o
   9   2  10       26.82       43.20     10.41 o
  10   2  10      847.94      888.38     41.64 o
  11   2  10       20.20       38.22     11.27 o
  12   2  10       71.77       99.60     15.54 o
  13   2  10        3.79       20.26     17.88 o
  14   2  10       20.98       64.79     37.09 o
 -14   3  10       35.30       88.08     49.72 o
 -13   3  10        6.41       -0.14     14.08 o
 -12   3  10      480.87      525.84     26.87 o
 -11   3  10       42.76       34.92     10.08 o
 -10   3  10      139.77      150.28     14.81 o
  -9   3  10       80.31       74.25     11.94 o
  -8   3  10      254.95      255.78     12.79 o
  -7   3  10      327.54      301.99     10.66 o
  -6   3  10      865.91      779.86     16.08 o
  -5   3  10      861.20      826.12     16.29 o
  -4   3  10      175.57      163.02     10.07 o
  -3   3  10     2606.15     2957.87     21.06 o
  -2   3  10      334.12      298.95      8.30 o
  -1   3  10     2425.74     1971.89     16.29 o
   0   3  10      539.04      551.17      8.35 o
   1   3  10     2403.77     1987.16     16.75 o
   2   3  10      342.70      329.13      6.84 o
   3   3  10     2630.12     2903.88     21.23 o
   4   3  10      162.73      156.86      4.96 o
   5   3  10      849.25      794.13     15.17 o
   6   3  10      876.11      788.57     15.18 o
   7   3  10      320.72      308.37      9.65 o
   8   3  10      256.07      268.67     12.07 o
   9   3  10       82.98       74.29      9.02 o
  10   3  10      142.39      137.38     16.93 o
  11   3  10       43.83       37.46     16.76 o
  12   3  10      477.46      471.62     29.99 o
  13   3  10        6.01       -4.17     17.08 o
  14   3  10       34.70       43.69     36.46 o
 -14   4  10        8.26       26.14     34.92 o
 -13   4  10       63.76       54.84     17.72 o
 -12   4  10       19.61       23.73     15.35 o
 -11   4  10       77.10       89.70     15.69 o
 -10   4  10       65.84       61.91     12.32 o
  -9   4  10      127.06      142.76     17.56 o
  -8   4  10        9.38        4.60      5.30 o
  -7   4  10       24.80       37.57      6.27 o
  -6   4  10      234.26      230.75      9.61 o
  -5   4  10     2011.91     2017.23     25.36 o
  -4   4  10     1369.24     1446.99     24.66 o
  -3   4  10     4981.47     5130.27     32.00 o
  -2   4  10      664.00      767.17     10.40 o
  -1   4  10      147.93      164.85      5.32 o
   0   4  10       34.64       87.44      4.38 o
   1   4  10      135.49      157.55      5.77 o
   2   4  10      686.72      784.83     11.00 o
   3   4  10     4989.78     5097.09     31.90 o
   4   4  10     1412.17     1475.23     14.28 o
   5   4  10     2014.73     2043.97     17.76 o
   6   4  10      232.02      230.71      8.65 o
   7   4  10       25.57       52.01      8.62 o
   8   4  10        7.32       -0.53      6.90 o
   9   4  10      130.90      128.01     25.60 o
  10   4  10       63.58       47.50     12.74 o
  11   4  10       75.42       90.78     15.16 o
  12   4  10       21.23       30.77     24.75 o
  13   4  10       62.64       85.91     23.32 o
  14   4  10        8.67       10.94     34.92 o
 -14   5  10       16.56       40.61     24.21 o
 -13   5  10        3.06        7.34     20.55 o
 -12   5  10       87.46       62.65     15.53 o
 -11   5  10      215.04      207.55     19.72 o
 -10   5  10       93.05       78.54     14.55 o
  -9   5  10      619.46      660.81     27.05 o
  -8   5  10       33.09       47.02      6.48 o
  -7   5  10       39.68       24.67      6.18 o
  -6   5  10      265.96      271.73     10.68 o
  -5   5  10      844.55      800.91     19.84 o
  -4   5  10      225.15      174.43      9.19 o
  -3   5  10      682.85      668.31     10.37 o
  -2   5  10      103.60       94.17      4.91 o
  -1   5  10      352.36      454.86      9.03 o
   0   5  10      362.47      370.97      7.36 o
   1   5  10      351.56      459.51      8.70 o
   2   5  10       96.12       97.57      4.79 o
   3   5  10      686.06      670.91     11.30 o
   4   5  10      220.86      174.00      6.50 o
   5   5  10      835.88      778.81     12.57 o
   6   5  10      254.53      254.95      9.93 o
   7   5  10       42.67       31.55      5.67 o
   8   5  10       31.00       34.82     10.36 o
   9   5  10      613.74      664.19     24.68 o
  10   5  10       88.84       95.34     14.73 o
  11   5  10      217.37      224.07     24.00 o
  12   5  10       88.52       87.99     32.03 o
  13   5  10        3.34      -13.74     27.07 o
  14   5  10       17.27       70.19     38.01 o
 -13   6  10       55.94       49.08     23.80 o
 -12   6  10        7.72        6.83     14.60 o
 -11   6  10      102.09      108.03     19.09 o
 -10   6  10      183.99      164.00     19.27 o
  -9   6  10      110.24       93.99     10.17 o
  -8   6  10     1371.97     1385.36     24.17 o
  -7   6  10      145.47      101.82      8.85 o
  -6   6  10       35.95       19.94      6.64 o
  -5   6  10      765.95      781.32     17.71 o
  -4   6  10      236.41      229.85      7.59 o
  -3   6  10      103.23      118.34      5.83 o
  -2   6  10     1551.82     1692.18     17.11 o
  -1   6  10      541.40      521.80     10.40 o
   0   6  10      115.16      103.64      5.03 o
   1   6  10      552.21      519.24      8.69 o
   2   6  10     1572.60     1694.73     17.55 o
   3   6  10      107.89      112.54      6.18 o
   4   6  10      246.07      237.88      9.21 o
   5   6  10      775.12      811.17     15.36 o
   6   6  10       37.57       22.31      4.17 o
   7   6  10      150.93      110.62      7.94 o
   8   6  10     1376.54     1427.73     29.94 o
   9   6  10      113.49      110.33     11.51 o
  10   6  10      186.90      173.63     20.80 o
  11   6  10      100.80      111.47     21.37 o
  12   6  10        8.65        5.63     17.78 o
  13   6  10       55.73       37.65     37.58 o
 -13   7  10       28.35       15.94     33.17 o
 -12   7  10        5.96       -7.62     13.38 o
 -11   7  10      136.75      116.88     20.16 o
 -10   7  10        1.08       14.97     12.66 o
  -9   7  10      118.60      113.21     13.99 o
  -8   7  10       86.34       70.94     10.36 o
  -7   7  10      190.30      199.67     14.98 o
  -6   7  10      311.20      293.45     12.82 o
  -5   7  10      272.13      250.53     11.95 o
  -4   7  10       74.94       63.10      5.10 o
  -3   7  10      696.76      664.63     13.43 o
  -2   7  10      256.96      300.02      8.10 o
  -1   7  10     3250.29     3205.58     28.29 o
   0   7  10       41.27       58.06      4.98 o
   1   7  10     3226.76     3241.07     25.17 o
   2   7  10      260.70      315.89      9.05 o
   3   7  10      692.75      686.19     15.59 o
   4   7  10       73.09       80.09      6.19 o
   5   7  10      274.32      254.05      9.43 o
   6   7  10      315.44      308.18     10.12 o
   7   7  10      185.73      197.29     13.02 o
   8   7  10       87.31       66.29     10.65 o
   9   7  10      124.42      119.07     16.98 o
  10   7  10        1.30       12.98      8.98 o
  11   7  10      139.61      143.80     32.95 o
  12   7  10        6.09       19.33     19.66 o
  13   7  10       27.41       56.17     37.02 o
 -13   8  10      100.35       77.33     29.42 o
 -12   8  10       46.69       82.03     27.54 o
 -11   8  10      467.89      500.72     34.53 o
 -10   8  10       57.72       41.99     14.07 o
  -9   8  10      106.58      130.70     12.29 o
  -8   8  10      244.03      251.06     20.22 o
  -7   8  10       10.19       24.47      9.03 o
  -6   8  10      144.73      126.45     10.35 o
  -5   8  10       79.04       63.95      9.00 o
  -4   8  10      371.07      380.47     11.49 o
  -3   8  10      347.28      301.62     13.11 o
  -2   8  10     1180.13     1188.99     15.90 o
  -1   8  10      333.22      316.49      8.78 o
   0   8  10      340.31      387.96      9.25 o
   1   8  10      331.42      318.55      9.47 o
   2   8  10     1177.49     1156.64     16.83 o
   3   8  10      340.49      285.41     10.79 o
   4   8  10      366.69      402.64     12.41 o
   5   8  10       72.04       74.98      7.26 o
   6   8  10      143.67      144.31      8.27 o
   7   8  10        9.86       10.06      7.96 o
   8   8  10      239.67      206.84     15.88 o
   9   8  10      104.83      132.25     13.40 o
  10   8  10       56.14       76.83     13.59 o
  11   8  10      467.33      447.32     35.65 o
  12   8  10       47.13       26.92     14.10 o
  13   8  10      101.56       59.39     38.43 o
 -12   9  10       19.63       31.04     24.09 o
 -11   9  10       16.36       21.81     15.55 o
 -10   9  10      105.93      100.66     10.46 o
  -9   9  10       59.96       52.59     14.42 o
  -8   9  10      251.38      225.16     14.45 o
  -7   9  10      141.07      122.69     12.00 o
  -6   9  10      281.37      243.07     14.77 o
  -5   9  10      902.52      854.05     20.92 o
  -4   9  10      402.10      386.79     12.35 o
  -3   9  10      342.76      366.36     12.49 o
  -2   9  10      223.06      250.05     14.16 o
  -1   9  10      356.08      304.85      9.68 o
   0   9  10      400.11      363.32     10.94 o
   1   9  10      349.06      317.94     10.51 o
   2   9  10      232.28      248.74      9.69 o
   3   9  10      347.05      362.79     12.37 o
   4   9  10      412.56      419.53     13.17 o
   5   9  10      912.64      840.76     17.55 o
   6   9  10      292.51      275.81     13.08 o
   7   9  10      137.35      103.78      8.08 o
   8   9  10      246.31      199.97     15.48 o
   9   9  10       61.73       40.17     14.50 o
  10   9  10      104.74       94.44     31.38 o
  11   9  10       16.36        9.95     14.69 o
  12   9  10       20.12        8.98     33.10 o
 -12  10  10       86.21      148.93     43.55 o
 -11  10  10       21.34       19.45     22.02 o
 -10  10  10        7.20        2.26      8.67 o
  -9  10  10       22.32        5.52     10.42 o
  -8  10  10       65.43       40.25     11.16 o
  -7  10  10      453.86      452.95     21.73 o
  -6  10  10       20.03       17.47      9.62 o
  -5  10  10      595.22      610.85     22.27 o
  -4  10  10      135.67      106.71      8.70 o
  -3  10  10     2097.80     2192.19     32.67 o
  -2  10  10      443.87      372.98     13.23 o
  -1  10  10      505.27      488.42     13.60 o
   0  10  10      233.30      265.57     11.48 o
   1  10  10      498.94      544.51     16.12 o
   2  10  10      431.64      416.62     13.47 o
   3  10  10     2094.39     2230.35     32.92 o
   4  10  10      129.79      114.46      9.73 o
   5  10  10      584.61      619.36     16.06 o
   6  10  10       17.70       19.40      6.43 o
   7  10  10      461.53      481.06     14.08 o
   8  10  10       68.51       66.39     13.21 o
   9  10  10       24.09       13.86     10.88 o
  10  10  10        7.61       15.35     13.61 o
  11  10  10       20.20       18.71     21.89 o
  12  10  10       85.15      115.56     45.44 o
 -11  11  10       14.35       21.62     22.51 o
 -10  11  10       46.91       60.64     17.26 o
  -9  11  10      242.00      273.88     19.07 o
  -8  11  10        4.29       13.79     10.55 o
  -7  11  10       96.82       84.60     13.06 o
  -6  11  10      182.71      221.40     15.48 o
  -5  11  10      143.81      133.22     19.75 o
  -4  11  10      380.66      357.42     14.56 o
  -3  11  10       88.89       70.60     10.81 o
  -2  11  10     1248.07     1235.45     24.21 o
  -1  11  10      507.67      497.01     15.15 o
   0  11  10      234.84      203.77     11.11 o
   1  11  10      507.03      494.13     22.30 o
   2  11  10     1246.35     1243.41     24.04 o
   3  11  10       93.15       74.86      8.50 o
   4  11  10      371.33      334.91     19.47 o
   5  11  10      136.17      134.40     11.18 o
   6  11  10      180.34      199.27     13.60 o
   7  11  10       95.65      105.10      9.07 o
   8  11  10        4.60       22.26     11.21 o
   9  11  10      245.35      277.55     23.35 o
  10  11  10       48.15       33.89     15.69 o
  11  11  10       14.54       33.36     21.46 o
 -11  12  10       15.29       47.02     25.21 o
 -10  12  10      161.28      140.53     17.42 o
  -9  12  10       51.76       42.02     13.36 o
  -8  12  10      164.15      169.35     16.30 o
  -7  12  10       90.63       63.72     13.05 o
  -6  12  10      143.74      150.78     15.44 o
  -5  12  10      171.87      162.56     16.81 o
  -4  12  10      358.72      358.95     16.62 o
  -3  12  10       23.93        8.53      7.72 o
  -2  12  10      120.71       90.92     18.59 o
  -1  12  10      424.80      412.88     18.63 o
   0  12  10      405.74      338.62     14.68 o
   1  12  10      428.00      404.67     19.89 o
   2  12  10      116.18      107.98     14.28 o
   3  12  10       25.28       17.58      8.57 o
   4  12  10      348.10      345.30     14.91 o
   5  12  10      175.14      171.80     12.55 o
   6  12  10      142.22      140.09     18.37 o
   7  12  10       92.94       77.17      9.66 o
   8  12  10      160.89      202.02     15.93 o
   9  12  10       50.23       41.43     16.61 o
  10  12  10      161.99      169.63     45.12 o
  11  12  10       15.30       54.06     37.58 o
 -10  13  10       21.99       16.69     25.98 o
  -9  13  10       60.81       57.00     14.54 o
  -8  13  10       88.66       99.29     15.73 o
  -7  13  10       91.96       96.64     18.56 o
  -6  13  10       97.61      112.56     18.56 o
  -5  13  10      233.48      237.43     12.17 o
  -4  13  10       22.87       20.14      9.07 o
  -3  13  10       17.80       13.73      9.59 o
  -2  13  10      457.81      453.99     24.43 o
  -1  13  10      304.36      286.88     17.35 o
   0  13  10      274.01      306.60     17.09 o
   1  13  10      306.24      304.59     19.77 o
   2  13  10      451.45      425.24     25.01 o
   3  13  10       16.19       14.56      8.42 o
   4  13  10       24.33       39.96     16.00 o
   5  13  10      235.26      224.34     14.57 o
   6  13  10       96.42      112.40     15.76 o
   7  13  10       91.80      100.89     11.15 o
   8  13  10       88.47       99.75     13.44 o
   9  13  10       60.08       36.81     35.97 o
  10  13  10       22.08       46.91     38.99 o
  -9  14  10       65.01       71.81     17.19 o
  -8  14  10       66.19       59.69     15.17 o
  -7  14  10       67.75       98.72     16.56 o
  -6  14  10       13.62       19.43     12.46 o
  -5  14  10       98.56      106.69     10.92 o
  -4  14  10        3.58       10.30     10.12 o
  -3  14  10       33.47       20.25     22.89 o
  -2  14  10       35.26       33.19     15.83 o
  -1  14  10       35.15       38.18     17.03 o
   0  14  10        5.48       15.86      9.86 o
   1  14  10       33.82       23.71     11.48 o
   2  14  10       35.96       54.20     10.62 o
   3  14  10       31.65       41.51     10.33 o
   4  14  10        3.90        1.84      9.46 o
   5  14  10       96.99       79.27     12.89 o
   6  14  10       14.18       16.79     13.81 o
   7  14  10       65.27       64.22     11.88 o
   8  14  10       67.33       83.18     16.31 o
   9  14  10       63.83      155.46     45.23 o
  -8  15  10        1.27       11.79     15.37 o
  -7  15  10       11.36       30.80     17.11 o
  -6  15  10       51.51       32.50     16.75 o
  -5  15  10       18.80       18.23     10.69 o
  -4  15  10       10.00       27.07     17.88 o
  -3  15  10       16.78       35.89     13.78 o
  -2  15  10       22.65       24.05     18.79 o
  -1  15  10      148.69      158.96     28.96 o
   0  15  10        0.02       -5.04     13.81 o
   1  15  10      146.45      168.60     15.92 o
   2  15  10       23.98       14.94     11.70 o
   3  15  10       17.50       16.09     11.16 o
   4  15  10        9.81       31.55     12.84 o
   5  15  10       18.89       27.71     12.55 o
   6  15  10       51.69       62.70     13.88 o
   7  15  10       11.52       19.90     12.90 o
   8  15  10        1.23       10.51     14.57 o
  -7  16  10       87.05       64.95     23.20 o
  -6  16  10      121.48      137.09     31.13 o
  -5  16  10       10.01        6.21     11.19 o
  -4  16  10       45.38       65.77     20.93 o
  -3  16  10       67.96       41.54     16.10 o
  -2  16  10      116.14      140.94     26.58 o
  -1  16  10        9.62       10.59     18.58 o
   0  16  10        9.52       20.52     15.49 o
   1  16  10        9.50       11.54     14.50 o
   2  16  10      114.94      145.21     18.86 o
   3  16  10       69.42      104.06     16.93 o
   4  16  10       44.29       64.28     15.86 o
   5  16  10        9.52       18.57     13.07 o
   6  16  10      121.17      135.53     18.99 o
   7  16  10       86.37      123.21     21.95 o
  -5  17  10       48.49       80.15     31.69 o
  -4  17  10        7.38       14.17     14.86 o
  -3  17  10        6.93       -5.68     17.88 o
  -2  17  10       27.12       36.88     22.51 o
  -1  17  10       22.62       46.14     23.42 o
   0  17  10        2.36       -5.12     16.41 o
   1  17  10       23.81       50.45     15.73 o
   2  17  10       27.49       24.29     17.20 o
   3  17  10        6.43        8.80     13.84 o
   4  17  10        7.15       17.35     16.18 o
   5  17  10       47.86       60.71     23.88 o
  -3  18  10       19.29       34.99     22.65 o
  -2  18  10        0.44       -9.89     18.79 o
  -1  18  10        2.12      -18.23     18.23 o
   0  18  10        2.69        3.27     16.63 o
   1  18  10        2.13      -14.52     16.94 o
   2  18  10        0.31        0.05     14.63 o
   3  18  10       18.98        3.66     18.09 o
   1   0  11       88.83      168.11      5.65 o
   2   0  11    14003.29    14329.13     85.22 o
   3   0  11      259.98      319.31      6.39 o
   4   0  11      213.10      175.16      6.12 o
   5   0  11        2.69        3.31      5.40 o
   6   0  11      940.18      776.06     16.00 o
   7   0  11      126.46      107.20      7.55 o
   8   0  11       56.57       42.57      5.88 o
   9   0  11      250.90      195.31     15.63 o
  10   0  11       25.43       18.87      9.42 o
  11   0  11        3.31       17.56      9.77 o
  12   0  11      318.13      429.27     20.77 o
  13   0  11        0.38       17.87     15.66 o
  14   0  11       47.63       78.43     26.55 o
 -14   1  11        4.53       51.33     25.51 o
 -13   1  11       28.42       47.75     15.12 o
 -12   1  11       92.21      117.71     13.71 o
 -11   1  11        3.14       21.18      9.99 o
 -10   1  11       19.47       28.25      9.89 o
  -9   1  11      180.15      208.74     14.09 o
  -8   1  11     1902.29     1939.35     23.71 o
  -7   1  11       90.52       94.60      9.79 o
  -6   1  11     1708.89     1671.43     23.78 o
  -5   1  11     2902.43     2972.94     30.16 o
  -4   1  11     1718.35     1860.91     19.32 o
  -3   1  11      429.60      460.48     11.07 o
  -2   1  11     4832.77     5413.84     38.55 o
  -1   1  11       38.75       34.82      3.46 o
   0   1  11       36.35        9.59      2.70 o
   1   1  11       41.24       41.16      4.15 o
   2   1  11     4827.79     5469.87     35.69 o
   3   1  11      425.55      450.19      8.03 o
   4   1  11     1726.61     1911.28     15.41 o
   5   1  11     2901.19     2928.32     39.08 o
   6   1  11     1707.57     1634.87     22.46 o
   7   1  11       90.00       87.76      6.95 o
   8   1  11     1905.72     1935.96     28.79 o
   9   1  11      181.19      188.85      9.76 o
  10   1  11       18.82       27.97      9.72 o
  11   1  11        2.89        4.27      9.15 o
  12   1  11       92.33       87.07     13.96 o
  13   1  11       28.18       53.16     17.37 o
  14   1  11        4.45       35.83     33.94 o
 -14   2  11        6.44       14.59     24.00 o
 -13   2  11       21.26       47.32     18.01 o
 -12   2  11       51.75       46.70     14.30 o
 -11   2  11        9.94       28.38     10.26 o
 -10   2  11      380.26      466.50     22.86 o
  -9   2  11       95.61      104.23     12.84 o
  -8   2  11      180.53      166.91     11.83 o
  -7   2  11      238.72      247.96     10.13 o
  -6   2  11     1037.48     1175.90     20.97 o
  -5   2  11      208.84      200.83      8.47 o
  -4   2  11      408.78      514.40      9.57 o
  -3   2  11     1529.66     1211.96     13.09 o
  -2   2  11      166.75      160.55      5.90 o
  -1   2  11     1793.61     1881.54     17.28 o
   0   2  11      299.57      379.83      7.58 o
   1   2  11     1795.78     1884.35     17.71 o
   2   2  11      181.73      179.56      6.74 o
   3   2  11     1522.36     1198.49     12.72 o
   4   2  11      423.32      528.32      7.72 o
   5   2  11      212.10      230.98      9.33 o
   6   2  11     1039.44     1167.40     18.93 o
   7   2  11      242.35      257.24     10.94 o
   8   2  11      186.39      168.74     11.55 o
   9   2  11      103.07       85.60      8.62 o
  10   2  11      379.52      407.45     18.71 o
  11   2  11        8.97       17.04     10.67 o
  12   2  11       52.92       71.95     15.70 o
  13   2  11       22.95       43.89     21.48 o
  14   2  11        6.25       20.48     33.87 o
 -14   3  11      123.40       84.87     28.48 o
 -13   3  11        7.31       15.33     15.76 o
 -12   3  11      138.87      153.97     19.09 o
 -11   3  11       15.94       15.22     10.29 o
 -10   3  11      162.47      210.77     20.07 o
  -9   3  11       68.23       67.27     11.92 o
  -8   3  11      372.91      346.48     10.80 o
  -7   3  11      309.43      290.19     11.63 o
  -6   3  11     1644.00     1737.71     23.92 o
  -5   3  11      532.32      535.50     12.87 o
  -4   3  11     1862.40     1692.65     18.93 o
  -3   3  11       23.55       22.16      3.11 o
  -2   3  11     1886.58     2316.70     20.22 o
  -1   3  11       77.21       68.86      4.00 o
   0   3  11        1.23       14.84      3.01 o
   1   3  11       79.37       67.52      4.08 o
   2   3  11     1878.20     2315.25     19.75 o
   3   3  11       22.89       19.61      4.08 o
   4   3  11     1884.94     1731.30     16.82 o
   5   3  11      528.43      533.82     16.46 o
   6   3  11     1647.72     1712.26     23.58 o
   7   3  11      309.25      292.03     10.50 o
   8   3  11      367.86      339.98     13.65 o
   9   3  11       69.31       54.03     11.24 o
  10   3  11      162.82      191.74     16.00 o
  11   3  11       15.97       34.45     11.46 o
  12   3  11      140.53      175.02     43.35 o
  13   3  11        7.52       16.41     18.39 o
  14   3  11      124.07      235.82     53.85 o
 -14   4  11       25.68       27.92     23.45 o
 -13   4  11       51.47       70.47     25.40 o
 -12   4  11      155.23      205.87     20.62 o
 -11   4  11      103.47      167.46     18.57 o
 -10   4  11       27.89       42.89     11.46 o
  -9   4  11       15.09       22.10     10.36 o
  -8   4  11     1064.10     1113.02     19.39 o
  -7   4  11      963.13     1025.35     21.79 o
  -6   4  11      450.98      402.41     12.70 o
  -5   4  11      351.77      378.65     12.33 o
  -4   4  11      532.63      631.68     22.58 o
  -3   4  11      370.85      300.91      6.89 o
  -2   4  11     1948.97     1902.10     17.52 o
  -1   4  11     1690.68     1823.45     20.68 o
   0   4  11      121.72      124.16      5.28 o
   1   4  11     1715.54     1829.00     16.18 o
   2   4  11     1939.21     1905.80     17.39 o
   3   4  11      382.71      308.15      7.62 o
   4   4  11      548.57      668.65     11.63 o
   5   4  11      347.21      369.57     10.55 o
   6   4  11      462.52      389.08     12.16 o
   7   4  11      954.48      996.83     26.96 o
   8   4  11     1051.06     1025.32     28.52 o
   9   4  11       12.72       13.62      9.63 o
  10   4  11       29.98       44.81     14.87 o
  11   4  11      102.62      144.61     19.92 o
  12   4  11      151.62      172.01     26.94 o
  13   4  11       50.65       25.94     30.29 o
  14   4  11       24.83       56.52     40.39 o
 -13   5  11        9.17       23.22     20.06 o
 -12   5  11        6.06       14.90     14.97 o
 -11   5  11       20.93       17.50     13.25 o
 -10   5  11       63.09       36.48     12.60 o
  -9   5  11      133.70      153.83     10.47 o
  -8   5  11      220.58      183.38     10.12 o
  -7   5  11      692.94      633.07     16.21 o
  -6   5  11      219.42      207.82     10.50 o
  -5   5  11      958.31      931.38     18.81 o
  -4   5  11      187.34      183.47     12.46 o
  -3   5  11      306.66      273.55      7.96 o
  -2   5  11      130.76      166.21      7.68 o
  -1   5  11       67.14       97.60      5.36 o
   0   5  11      253.03      281.01      8.93 o
   1   5  11       76.50       96.12      4.96 o
   2   5  11      130.60      173.78      6.18 o
   3   5  11      317.33      283.50      8.09 o
   4   5  11      185.67      198.08      7.33 o
   5   5  11      949.24      959.48     14.90 o
   6   5  11      220.19      193.11      9.45 o
   7   5  11      694.00      658.30     14.64 o
   8   5  11      223.43      183.74     15.53 o
   9   5  11      135.54      159.70     19.22 o
  10   5  11       63.42       29.66     12.32 o
  11   5  11       22.26       44.66     13.88 o
  12   5  11        6.43       -6.89     17.61 o
  13   5  11        8.56       -8.55     31.20 o
 -13   6  11       49.36       39.51     22.92 o
 -12   6  11       13.54       -7.95     14.03 o
 -11   6  11      119.24      111.32     17.41 o
 -10   6  11      271.73      285.18     28.87 o
  -9   6  11       13.78       15.12      7.51 o
  -8   6  11       78.90       80.20     10.60 o
  -7   6  11      553.09      526.70     15.53 o
  -6   6  11     1621.86     1623.96     31.01 o
  -5   6  11      146.09      149.77     12.01 o
  -4   6  11      195.05      193.69      6.71 o
  -3   6  11      226.98      211.15      7.79 o
  -2   6  11      448.69      488.59     10.44 o
  -1   6  11      675.08      655.45     11.26 o
   0   6  11        1.31        3.38      3.28 o
   1   6  11      669.71      651.85      9.92 o
   2   6  11      417.39      444.57     11.53 o
   3   6  11      232.05      227.70      7.82 o
   4   6  11      193.88      184.64      8.15 o
   5   6  11      140.48      144.93      7.65 o
   6   6  11     1594.98     1653.41     19.75 o
   7   6  11      560.50      520.93     20.64 o
   8   6  11       77.34       90.65     11.19 o
   9   6  11       15.54       28.96      9.22 o
  10   6  11      261.81      310.90     22.33 o
  11   6  11      120.17      117.64     21.46 o
  12   6  11       14.08       59.23     21.12 o
  13   6  11       49.77       86.25     39.34 o
 -13   7  11       13.10       -1.96     20.63 o
 -12   7  11        1.47       12.42     15.30 o
 -11   7  11      131.65      141.56     21.53 o
 -10   7  11       24.83       12.86     12.37 o
  -9   7  11       53.37       38.35      9.48 o
  -8   7  11       88.27       82.58     11.07 o
  -7   7  11       24.74       41.36      9.22 o
  -6   7  11      214.24      244.41     12.23 o
  -5   7  11      175.27      130.37     10.10 o
  -4   7  11      379.46      379.73     15.33 o
  -3   7  11       99.58      107.48      7.17 o
  -2   7  11      170.67      202.77      7.75 o
  -1   7  11     1878.50     1947.96     19.52 o
   0   7  11       10.46        6.03      3.84 o
   1   7  11     1883.58     1962.10     20.66 o
   2   7  11      164.16      167.68      7.33 o
   3   7  11      104.64      111.30      7.00 o
   4   7  11      385.49      366.91     10.58 o
   5   7  11      174.98      125.60      7.83 o
   6   7  11      217.94      239.77     11.78 o
   7   7  11       25.44       50.17      7.91 o
   8   7  11       90.58       87.35     12.10 o
   9   7  11       51.06       36.85     19.79 o
  10   7  11       23.22       19.33      9.68 o
  11   7  11      128.79      158.08     27.16 o
  12   7  11        1.31       -8.08     23.49 o
  13   7  11       13.27       -0.28     29.59 o
 -12   8  11       16.61       18.91     21.77 o
 -11   8  11      186.53      165.96     23.08 o
 -10   8  11      136.88      154.54     10.73 o
  -9   8  11      143.68      145.14     13.00 o
  -8   8  11        3.01       12.64     11.51 o
  -7   8  11       88.56       65.58     10.94 o
  -6   8  11       88.94       79.49     11.17 o
  -5   8  11      279.01      276.46     13.25 o
  -4   8  11       65.79       66.49      7.58 o
  -3   8  11      183.69      201.51      9.79 o
  -2   8  11      377.70      391.87     10.56 o
  -1   8  11       67.18       55.10      5.59 o
   0   8  11       24.12       15.37      4.47 o
   1   8  11       62.26       48.74      5.83 o
   2   8  11      370.46      359.19     10.89 o
   3   8  11      177.23      200.77      9.09 o
   4   8  11       69.44       61.10      7.16 o
   5   8  11      294.02      269.26     10.82 o
   6   8  11       92.20       70.60     11.44 o
   7   8  11       92.59       98.71      9.62 o
   8   8  11        2.28       -5.20      9.56 o
   9   8  11      137.90      148.89     22.30 o
  10   8  11      140.53      140.79     14.63 o
  11   8  11      186.83      178.24     28.79 o
  12   8  11       15.46       19.63     32.75 o
 -12   9  11       29.61       68.19     26.57 o
 -11   9  11       81.23       82.72     19.25 o
 -10   9  11       21.56       20.54      9.22 o
  -9   9  11       61.02       37.47     11.78 o
  -8   9  11      500.13      537.29     21.57 o
  -7   9  11      223.03      208.52     15.64 o
  -6   9  11      472.90      458.44     18.48 o
  -5   9  11      656.62      558.29     17.81 o
  -4   9  11     1336.75     1334.24     21.46 o
  -3   9  11      204.50      193.12     10.30 o
  -2   9  11      273.97      285.45     11.60 o
  -1   9  11      263.31      264.19     12.32 o
   0   9  11        2.66       -0.73      5.05 o
   1   9  11      266.99      234.95      9.82 o
   2   9  11      264.47      280.22     10.94 o
   3   9  11      199.00      184.42     10.08 o
   4   9  11     1302.11     1348.55     22.57 o
   5   9  11      648.23      576.14     15.23 o
   6   9  11      465.44      434.63     15.95 o
   7   9  11      219.22      209.02      9.66 o
   8   9  11      511.17      452.74     21.10 o
   9   9  11       62.29       43.60     12.43 o
  10   9  11       20.64       25.49     13.68 o
  11   9  11       82.23      103.61     17.51 o
  12   9  11       28.85      102.31     45.02 o
 -12  10  11       39.13       24.14     23.08 o
 -11  10  11       79.85       62.37     68.86 o
 -10  10  11        0.01       11.85      9.99 o
  -9  10  11       74.90       49.21     12.10 o
  -8  10  11        1.15       -6.99      9.10 o
  -7  10  11      182.12      194.40     14.83 o
  -6  10  11       63.09       54.54     14.83 o
  -5  10  11      243.47      256.66     23.57 o
  -4  10  11       17.45       15.10      6.34 o
  -3  10  11     1173.27     1231.16     25.76 o
  -2  10  11      567.46      624.88     16.37 o
  -1  10  11      303.88      293.17     11.21 o
   0  10  11       48.02       21.10      6.94 o
   1  10  11      301.25      300.34     13.39 o
   2  10  11      577.10      592.78     15.80 o
   3  10  11     1194.05     1219.35     22.11 o
   4  10  11       17.52        4.97      6.59 o
   5  10  11      251.12      244.82     14.50 o
   6  10  11       60.15       67.40      8.19 o
   7  10  11      177.07      216.42     16.39 o
   8  10  11        0.80       17.17     10.57 o
   9  10  11       76.74       57.58     13.17 o
  10  10  11        0.01        5.28     12.75 o
  11  10  11       80.91       39.77     35.34 o
  12  10  11       37.54       70.19     41.02 o
 -11  11  11       11.92       26.52     23.18 o
 -10  11  11       44.26       51.43     11.84 o
  -9  11  11      115.75      104.62     15.16 o
  -8  11  11       24.62       18.02     10.59 o
  -7  11  11       52.15       53.42     11.80 o
  -6  11  11      455.16      420.02     20.78 o
  -5  11  11      164.33      165.24     15.09 o
  -4  11  11      155.68      124.01     10.71 o
  -3  11  11        5.45        4.03      6.55 o
  -2  11  11      115.89      111.57     11.80 o
  -1  11  11      706.04      710.25     18.80 o
   0  11  11      188.72      229.01     11.72 o
   1  11  11      696.42      718.08     20.04 o
   2  11  11      112.75       98.94     10.09 o
   3  11  11        4.06       10.98      6.41 o
   4  11  11      158.04      124.51     10.53 o
   5  11  11      169.27      183.75     12.36 o
   6  11  11      459.39      455.74     17.08 o
   7  11  11       53.12       53.61      8.15 o
   8  11  11       23.25       15.80     11.93 o
   9  11  11      112.59       70.19     16.69 o
  10  11  11       42.68       33.49     23.33 o
  11  11  11       13.37       27.84     36.11 o
 -10  12  11       88.66       84.51     15.60 o
  -9  12  11       20.91       38.23     13.01 o
  -8  12  11       58.00       67.23     13.42 o
  -7  12  11       61.58       44.80     12.66 o
  -6  12  11      121.92      106.29     14.29 o
  -5  12  11       52.03       43.20     12.32 o
  -4  12  11      114.49      106.02     14.23 o
  -3  12  11      322.03      303.02     17.63 o
  -2  12  11      118.57      144.43     13.08 o
  -1  12  11      286.94      238.85     19.08 o
   0  12  11      199.68      248.27     15.25 o
   1  12  11      289.36      235.94     13.99 o
   2  12  11      124.64      129.89     11.62 o
   3  12  11      325.09      283.17     17.60 o
   4  12  11      116.78      123.74     11.87 o
   5  12  11       51.11       36.98      9.07 o
   6  12  11      122.20      131.57     11.71 o
   7  12  11       63.59       37.16     14.05 o
   8  12  11       58.61       74.95     10.55 o
   9  12  11       21.15       21.11     15.71 o
  10  12  11       86.24       92.52     28.43 o
 -10  13  11       23.85       28.17     14.43 o
  -9  13  11       36.28       48.70     13.93 o
  -8  13  11       45.44       53.64     13.86 o
  -7  13  11       62.61       63.18     21.94 o
  -6  13  11       69.32       88.67     15.77 o
  -5  13  11       45.03       44.48     14.46 o
  -4  13  11      281.74      315.40     17.89 o
  -3  13  11       69.33       76.18     12.43 o
  -2  13  11      245.83      251.39     46.88 o
  -1  13  11      261.22      258.64     20.22 o
   0  13  11      342.87      345.01     18.10 o
   1  13  11      259.89      214.70     14.30 o
   2  13  11      252.61      253.79     15.01 o
   3  13  11       72.39       74.34     10.74 o
   4  13  11      280.75      301.15     20.42 o
   5  13  11       43.71       64.98     11.17 o
   6  13  11       72.67       53.07     10.18 o
   7  13  11       64.17       41.77      9.60 o
   8  13  11       43.53       50.46     12.14 o
   9  13  11       35.36       31.98     32.68 o
  10  13  11       24.13        1.54     36.25 o
  -9  14  11      118.66      141.82     21.13 o
  -8  14  11       12.25       33.69     14.56 o
  -7  14  11      149.66      151.59     18.43 o
  -6  14  11       40.24       58.54     16.64 o
  -5  14  11       33.33       15.09     10.03 o
  -4  14  11        0.65        1.46      9.77 o
  -3  14  11      140.26      138.53     16.37 o
  -2  14  11       49.50       35.76     16.04 o
  -1  14  11       15.90       33.12     16.04 o
   0  14  11      131.41      119.21     15.44 o
   1  14  11       16.66       -5.05      9.44 o
   2  14  11       48.13       55.98     14.06 o
   3  14  11      140.49      132.70     13.20 o
   4  14  11        0.54       -8.17      9.55 o
   5  14  11       34.67       20.47     13.91 o
   6  14  11       39.33       47.47     12.20 o
   7  14  11      150.53      161.16     14.15 o
   8  14  11       11.81       32.65     13.99 o
   9  14  11      120.70      161.42     49.22 o
  -8  15  11       49.90       68.30     24.39 o
  -7  15  11        4.05      -10.10     15.90 o
  -6  15  11       16.31       11.84     21.28 o
  -5  15  11       19.84       19.20     10.18 o
  -4  15  11       85.60      102.91     16.66 o
  -3  15  11       40.47       20.54     13.59 o
  -2  15  11        6.61       21.25     17.25 o
  -1  15  11       77.83       79.45     24.12 o
   0  15  11      123.61      109.76     19.62 o
   1  15  11       79.18       67.96     14.47 o
   2  15  11        6.21        5.72     11.31 o
   3  15  11       42.12       29.50     11.60 o
   4  15  11       87.65       90.84     16.25 o
   5  15  11       18.84       17.59     12.39 o
   6  15  11       15.83       30.22     25.25 o
   7  15  11        3.49        8.80     12.69 o
   8  15  11       49.26       40.81     18.16 o
  -6  16  11       47.96      100.76     31.48 o
  -5  16  11       23.81       55.05     29.59 o
  -4  16  11       28.55       35.48     14.45 o
  -3  16  11       26.85        9.82     16.97 o
  -2  16  11       34.07       16.97     19.98 o
  -1  16  11      113.07      112.82     27.49 o
   0  16  11       12.32        3.30     19.98 o
   1  16  11      111.95       76.06     24.40 o
   2  16  11       33.82       57.16     15.16 o
   3  16  11       26.08       24.27     14.06 o
   4  16  11       28.88       37.92     14.66 o
   5  16  11       23.53       34.07     14.27 o
   6  16  11       47.76       60.97     17.00 o
  -5  17  11        0.13       13.25     28.12 o
  -4  17  11       14.03       32.76     15.49 o
  -3  17  11       34.08       19.56     19.63 o
  -2  17  11       40.40       37.02     22.30 o
  -1  17  11       32.69       27.77     21.53 o
   0  17  11        2.16       -0.57     22.02 o
   1  17  11       33.30       35.58     15.54 o
   2  17  11       39.80       33.17     23.93 o
   3  17  11       36.17       25.91     14.93 o
   4  17  11       13.70       11.12     16.40 o
   5  17  11        0.22        1.31     15.48 o
  -2  18  11       48.49       75.94     25.94 o
  -1  18  11       25.40       17.81     24.33 o
   0  18  11       23.49       20.15     18.28 o
   1  18  11       25.70       47.39     34.78 o
   2  18  11       48.28       56.33     17.76 o
   0   0  12      252.99      222.11      9.13 o
   1   0  12      430.75      499.30     11.60 o
   2   0  12     1671.50     1912.91     19.82 o
   3   0  12       34.46        4.97      3.05 o
   4   0  12      196.59      147.50      7.03 o
   5   0  12       17.28       14.75      5.64 o
   6   0  12      403.74      373.82     12.48 o
   7   0  12       41.10       30.82      6.44 o
   8   0  12     3714.01     3684.51     36.66 o
   9   0  12      174.86      153.34     13.44 o
  10   0  12      788.71      809.66     27.35 o
  11   0  12        8.55       28.29     10.25 o
  12   0  12       31.95       63.64     12.68 o
  13   0  12       14.29       28.49     20.44 o
  14   0  12       11.37       37.50     24.83 o
 -14   1  12        0.81       46.08     26.28 o
 -13   1  12       11.49       14.34     17.39 o
 -12   1  12      224.12      272.50     18.24 o
 -11   1  12       16.33       22.05      9.92 o
 -10   1  12       80.10      107.56     12.93 o
  -9   1  12     1196.63     1241.00     28.60 o
  -8   1  12      201.23      190.44     10.54 o
  -7   1  12      756.03      775.39     28.16 o
  -6   1  12       93.51       87.96      9.07 o
  -5   1  12        3.81       -4.24      4.24 o
  -4   1  12      280.86      265.16      8.01 o
  -3   1  12     3672.68     3719.66     37.46 o
  -2   1  12     2733.08     2752.19     24.88 o
  -1   1  12       69.00       68.19      4.37 o
   0   1  12      210.89      159.84      7.16 o
   1   1  12       69.91       80.80      4.49 o
   2   1  12     2695.29     2712.55     22.92 o
   3   1  12     3682.13     3720.24     28.83 o
   4   1  12      276.34      266.06      7.59 o
   5   1  12        3.70        6.05      5.56 o
   6   1  12       86.81       93.85      7.76 o
   7   1  12      747.35      731.38     15.50 o
   8   1  12      196.84      185.00     10.32 o
   9   1  12     1188.69     1251.57     23.00 o
  10   1  12       78.40       83.17     11.63 o
  11   1  12       16.37       19.90     10.44 o
  12   1  12      222.42      228.79     19.09 o
  13   1  12       11.42       47.27     23.57 o
  14   1  12        0.68       21.95     33.24 o
 -14   2  12       38.85       79.83     50.87 o
 -13   2  12       26.81       31.66     18.43 o
 -12   2  12       20.30       39.69     11.50 o
 -11   2  12       95.84      112.70     13.29 o
 -10   2  12      157.82      148.23     19.42 o
  -9   2  12       30.03       55.22     11.97 o
  -8   2  12      883.83      824.18     16.54 o
  -7   2  12     1216.48     1249.46     21.35 o
  -6   2  12       17.81       26.74      6.26 o
  -5   2  12     1079.16      921.52     16.72 o
  -4   2  12       99.96      149.10      6.48 o
  -3   2  12      545.15      465.46     10.97 o
  -2   2  12      284.82      247.00      7.32 o
  -1   2  12       45.86       66.64      4.60 o
   0   2  12      986.14     1204.03     14.07 o
   1   2  12       44.43       73.41      4.50 o
   2   2  12      287.22      250.85      6.78 o
   3   2  12      547.23      482.88      9.17 o
   4   2  12      102.25      141.09      5.90 o
   5   2  12     1077.42      917.60     17.40 o
   6   2  12       15.64       17.83      5.82 o
   7   2  12     1218.52     1249.70     20.39 o
   8   2  12      884.95      826.04     19.79 o
   9   2  12       29.86       33.93      9.61 o
  10   2  12      161.80      156.28     15.54 o
  11   2  12       95.33      101.42     15.82 o
  12   2  12       20.50       38.79     13.33 o
  13   2  12       26.77       77.55     37.44 o
  14   2  12       39.85       51.89     39.55 o
 -14   3  12        1.99        5.75     34.15 o
 -13   3  12       32.44       32.75     23.08 o
 -12   3  12       65.07       53.62     21.16 o
 -11   3  12        0.70       11.42      9.29 o
 -10   3  12      115.89      170.50     16.05 o
  -9   3  12       51.61       76.74     13.23 o
  -8   3  12      237.48      227.76     10.09 o
  -7   3  12     1407.74     1358.15     22.78 o
  -6   3  12      384.93      376.84     12.93 o
  -5   3  12       74.14      134.97     15.78 o
  -4   3  12     1557.53     1387.40     28.61 o
  -3   3  12       21.19       14.86      3.14 o
  -2   3  12      214.53      226.97      8.07 o
  -1   3  12      520.01      595.69      9.60 o
   0   3  12     3983.51     3910.87     27.70 o
   1   3  12      523.18      587.69      9.50 o
   2   3  12      212.30      219.45      6.44 o
   3   3  12       21.73       10.14      3.41 o
   4   3  12     1532.72     1371.45     17.23 o
   5   3  12       69.87      148.28      8.69 o
   6   3  12      387.95      351.77     14.74 o
   7   3  12     1390.95     1361.83     21.43 o
   8   3  12      245.89      240.15     14.38 o
   9   3  12       53.61       75.90     12.20 o
  10   3  12      115.95      162.22     15.96 o
  11   3  12        0.96       42.19     13.39 o
  12   3  12       65.73       56.18     21.16 o
  13   3  12       33.05       42.56     35.69 o
 -13   4  12       21.68       64.71     25.27 o
 -12   4  12      101.64       80.49     19.33 o
 -11   4  12       12.30       34.85     15.41 o
 -10   4  12      114.80       98.99     14.42 o
  -9   4  12       34.96       28.09      9.03 o
  -8   4  12      148.91      123.11      8.65 o
  -7   4  12      605.94      588.24     15.92 o
  -6   4  12      134.61      116.69      8.52 o
  -5   4  12       34.92       29.33      7.02 o
  -4   4  12      442.74      443.41     13.31 o
  -3   4  12      203.59      246.46      7.22 o
  -2   4  12      122.15      109.61      5.27 o
  -1   4  12      941.24      904.09     12.60 o
   0   4  12      720.34      729.00     11.22 o
   1   4  12      933.97      888.22     11.39 o
   2   4  12      121.63      106.28      5.51 o
   3   4  12      211.69      248.61      7.36 o
   4   4  12      444.15      452.32     10.72 o
   5   4  12       34.26       27.36      4.71 o
   6   4  12      136.43      137.12      8.91 o
   7   4  12      613.34      658.76     17.78 o
   8   4  12      149.06      126.84     13.74 o
   9   4  12       37.47       24.39     10.24 o
  10   4  12      116.20      106.17     14.53 o
  11   4  12       12.37       46.96     18.08 o
  12   4  12      101.88       90.32     23.68 o
  13   4  12       21.22       33.66     37.80 o
 -13   5  12       27.01       32.05     23.50 o
 -12   5  12       18.87        2.40     14.78 o
 -11   5  12        4.39       16.31     14.44 o
 -10   5  12       49.33       21.55     12.47 o
  -9   5  12       17.55       15.22      7.39 o
  -8   5  12       46.55       36.64      8.63 o
  -7   5  12     1949.78     1963.63     29.04 o
  -6   5  12      382.18      388.76     13.66 o
  -5   5  12       98.40       95.68      8.55 o
  -4   5  12      290.57      267.51      7.04 o
  -3   5  12      253.19      279.71      8.41 o
  -2   5  12      194.93      188.10      6.82 o
  -1   5  12      388.50      433.97      9.96 o
   0   5  12      862.74      779.08     12.05 o
   1   5  12      384.72      431.04      8.63 o
   2   5  12      196.52      193.75      8.09 o
   3   5  12      249.41      267.39      8.22 o
   4   5  12      296.59      265.55      9.94 o
   5   5  12       99.94      106.19      6.99 o
   6   5  12      390.04      396.34     14.42 o
   7   5  12     1940.48     1990.70     37.41 o
   8   5  12       45.53       26.30     16.16 o
   9   5  12       15.86       22.20     11.96 o
  10   5  12       50.63       37.89     13.21 o
  11   5  12        5.66        6.30     12.45 o
  12   5  12       17.96       29.55     25.73 o
  13   5  12       27.20        8.70     32.26 o
 -13   6  12       37.76       49.30     24.52 o
 -12   6  12       19.91       -3.92     15.06 o
 -11   6  12      187.18      179.65     23.06 o
 -10   6  12      135.45      171.86     19.07 o
  -9   6  12       22.80       19.23      8.36 o
  -8   6  12       61.90       56.77     10.41 o
  -7   6  12      160.02      171.88     14.12 o
  -6   6  12     2429.04     2373.45     40.06 o
  -5   6  12      491.19      420.46     14.31 o
  -4   6  12      358.94      298.15     10.83 o
  -3   6  12        2.32        7.11      4.70 o
  -2   6  12      674.59      667.41     12.37 o
  -1   6  12      163.13      152.68      6.77 o
   0   6  12      799.16      860.81     13.74 o
   1   6  12      165.99      151.38      6.99 o
   2   6  12      671.23      680.63     11.71 o
   3   6  12        2.22        0.64      4.03 o
   4   6  12      365.20      319.04      9.82 o
   5   6  12      490.39      428.66     13.41 o
   6   6  12     2452.73     2449.80     25.82 o
   7   6  12      161.62      162.64     10.27 o
   8   6  12       61.88       54.36      9.89 o
   9   6  12       23.60       35.48     11.81 o
  10   6  12      139.05      167.50     18.80 o
  11   6  12      184.00      158.56     21.75 o
  12   6  12       19.72       33.42     21.00 o
  13   6  12       38.36       92.35     39.90 o
 -13   7  12       65.87       84.66     34.85 o
 -12   7  12       14.60       21.35     21.64 o
 -11   7  12       92.07       86.35     19.91 o
 -10   7  12       36.05       36.69     11.43 o
  -9   7  12       62.83       72.09     10.68 o
  -8   7  12        7.36        8.52      8.81 o
  -7   7  12      313.45      290.00     16.41 o
  -6   7  12      173.12      178.85     11.32 o
  -5   7  12     1294.07     1256.59     24.17 o
  -4   7  12     1200.68     1217.96     18.98 o
  -3   7  12        5.12       -4.81      4.81 o
  -2   7  12      361.50      369.30     10.56 o
  -1   7  12      284.56      319.85      9.36 o
   0   7  12       70.70      107.43      6.07 o
   1   7  12      282.06      326.96      9.48 o
   2   7  12      352.05      353.99      9.92 o
   3   7  12        6.20        0.24      4.56 o
   4   7  12     1195.97     1204.81     19.47 o
   5   7  12     1285.88     1303.91     20.02 o
   6   7  12      171.77      178.76      8.68 o
   7   7  12      320.32      333.54     13.87 o
   8   7  12        6.12       11.45      8.99 o
   9   7  12       67.20       76.97     17.49 o
  10   7  12       35.03       60.85     14.94 o
  11   7  12       93.74       50.15     26.44 o
  12   7  12       13.53       12.10     32.26 o
  13   7  12       65.55       50.21     36.18 o
 -12   8  12       20.62        1.03     22.16 o
 -11   8  12       58.29       44.97     18.25 o
 -10   8  12      169.50      192.64     13.71 o
  -9   8  12      261.19      252.97     16.13 o
  -8   8  12       26.70       35.94     10.14 o
  -7   8  12        3.58       11.31      8.73 o
  -6   8  12      171.28      155.27     12.62 o
  -5   8  12      174.93      178.82     11.86 o
  -4   8  12      235.34      238.63     10.12 o
  -3   8  12     1273.68     1313.36     21.49 o
  -2   8  12       93.33       97.82      7.37 o
  -1   8  12      471.39      534.41     11.58 o
   0   8  12      146.22      164.61      7.86 o
   1   8  12      483.21      553.79     13.95 o
   2   8  12       89.03      106.97      9.77 o
   3   8  12     1285.12     1271.10     19.32 o
   4   8  12      233.34      251.21     10.77 o
   5   8  12      167.72      180.45     12.54 o
   6   8  12      167.12      170.61      9.70 o
   7   8  12        4.00       23.78      7.59 o
   8   8  12       24.94       23.81      9.88 o
   9   8  12      266.37      225.02     19.35 o
  10   8  12      166.19      162.11     16.64 o
  11   8  12       57.89        5.91     27.80 o
  12   8  12       19.94       51.05     37.65 o
 -12   9  12       58.08       56.55     28.15 o
 -11   9  12       84.70      101.94     21.45 o
 -10   9  12       36.27       50.93     11.03 o
  -9   9  12       89.00      100.15     19.56 o
  -8   9  12      251.28      196.12     15.79 o
  -7   9  12      456.13      432.66     18.95 o
  -6   9  12      176.89      188.71     14.09 o
  -5   9  12      670.96      694.37     22.33 o
  -4   9  12      311.14      311.50     11.75 o
  -3   9  12      441.00      488.45     14.50 o
  -2   9  12      178.53      150.20      9.35 o
  -1   9  12      633.61      621.01     13.93 o
   0   9  12      645.65      698.83     16.60 o
   1   9  12      628.25      618.18     14.30 o
   2   9  12      183.01      159.91     11.41 o
   3   9  12      444.39      472.09     14.25 o
   4   9  12      329.61      303.31     13.09 o
   5   9  12      665.41      638.14     16.12 o
   6   9  12      173.61      167.39     15.15 o
   7   9  12      457.89      420.90     15.06 o
   8   9  12      240.61      192.41     22.16 o
   9   9  12       87.90       72.42     15.06 o
  10   9  12       36.86       33.34     14.25 o
  11   9  12       84.43       61.87     17.61 o
  12   9  12       58.74      113.67     44.32 o
 -11  10  12       86.18      109.54     29.65 o
 -10  10  12        0.59       15.69     10.94 o
  -9  10  12       30.55       36.75     11.82 o
  -8  10  12       17.96        7.14     10.29 o
  -7  10  12      172.47      185.38     17.06 o
  -6  10  12      142.09      164.96     14.32 o
  -5  10  12        8.80       -0.98      8.78 o
  -4  10  12       15.50       21.45      7.04 o
  -3  10  12      130.78      171.45     10.79 o
  -2  10  12      777.34      804.96     19.63 o
  -1  10  12      156.19      172.56     13.21 o
   0  10  12        2.12        0.51      6.24 o
   1  10  12      160.78      190.88     13.10 o
   2  10  12      770.78      824.80     26.14 o
   3  10  12      130.80      152.04     10.01 o
   4  10  12       13.96       28.52      7.36 o
   5  10  12        7.36       -2.43      6.65 o
   6  10  12      142.66      171.00     10.77 o
   7  10  12      176.51      202.49     10.79 o
   8  10  12       17.58       11.85      7.71 o
   9  10  12       29.02       33.24     12.98 o
  10  10  12        0.54       -2.47     13.18 o
  11  10  12       84.54       96.66     33.48 o
 -11  11  12       19.45       14.07     32.50 o
 -10  11  12       65.76       73.66     13.72 o
  -9  11  12       15.13        7.35     11.26 o
  -8  11  12       40.52       56.27     13.68 o
  -7  11  12       73.80       52.82     12.60 o
  -6  11  12      152.14      143.75     17.14 o
  -5  11  12      454.60      428.85     22.16 o
  -4  11  12       13.52       27.09      7.88 o
  -3  11  12      131.08      119.12     10.85 o
  -2  11  12        1.00       -6.10      7.71 o
  -1  11  12      456.91      468.22     16.25 o
   0  11  12      122.08      105.07      9.66 o
   1  11  12      471.22      484.63     17.45 o
   2  11  12        1.05       -3.70      6.76 o
   3  11  12      123.97      119.16      9.84 o
   4  11  12       14.29       25.94      7.90 o
   5  11  12      458.41      468.65     19.75 o
   6  11  12      149.43      144.83     11.67 o
   7  11  12       77.59       71.59      9.37 o
   8  11  12       41.60       52.38     12.31 o
   9  11  12       15.95       14.29     12.86 o
  10  11  12       67.46       61.19     26.26 o
  11  11  12       20.29       31.13     38.85 o
 -10  12  12       98.93       96.28     17.22 o
  -9  12  12       88.12       92.91     17.12 o
  -8  12  12        6.41       15.21     11.97 o
  -7  12  12       89.06       95.29     14.41 o
  -6  12  12       53.05       64.31     13.13 o
  -5  12  12      192.46      211.56     29.27 o
  -4  12  12       72.92       67.67      9.65 o
  -3  12  12      114.31       98.81     12.90 o
  -2  12  12      186.73      168.02     15.03 o
  -1  12  12      421.36      342.48     20.40 o
   0  12  12        8.48        8.95      8.46 o
   1  12  12      426.91      366.90     16.46 o
   2  12  12      179.61      165.85     16.20 o
   3  12  12      111.07       73.21     12.16 o
   4  12  12       73.82       81.80     10.61 o
   5  12  12      193.10      203.84     21.82 o
   6  12  12       52.19       70.19     11.49 o
   7  12  12       86.32      110.12     11.20 o
   8  12  12        6.62       14.62      8.66 o
   9  12  12       86.84       62.20     37.09 o
  10  12  12      100.52       75.73     39.41 o
  -9  13  12       31.93       71.50     17.31 o
  -8  13  12       27.65       45.71     15.80 o
  -7  13  12       37.90       44.75     13.97 o
  -6  13  12       18.57       23.24     13.00 o
  -5  13  12       12.71        3.98      8.00 o
  -4  13  12       60.48       80.06     12.50 o
  -3  13  12       36.93       24.37     11.85 o
  -2  13  12      152.77      111.27     19.25 o
  -1  13  12      147.05      123.64     21.53 o
   0  13  12      122.06       74.88     12.03 o
   1  13  12      145.56      116.55     13.04 o
   2  13  12      156.16      119.04     17.28 o
   3  13  12       38.25       21.78      9.29 o
   4  13  12       61.79       64.27     11.81 o
   5  13  12       13.51       12.34     10.64 o
   6  13  12       19.65       19.13      9.11 o
   7  13  12       37.98       23.79     11.06 o
   8  13  12       28.93       40.92     11.96 o
   9  13  12       33.22       13.81     34.71 o
  -8  14  12       23.09       25.01     14.54 o
  -7  14  12       10.61       -3.80     12.49 o
  -6  14  12        9.56       23.93     16.19 o
  -5  14  12        0.38       -7.31     12.26 o
  -4  14  12       47.16       36.59     12.02 o
  -3  14  12       65.26       70.96     18.21 o
  -2  14  12       64.76       38.73     16.46 o
  -1  14  12      113.11       83.10     18.96 o
   0  14  12        1.52       -2.58      9.62 o
   1  14  12      113.80       97.17     13.81 o
   2  14  12       65.75       46.60     10.96 o
   3  14  12       65.25       60.08     11.09 o
   4  14  12       46.30       56.36     16.74 o
   5  14  12        0.16       11.40     11.35 o
   6  14  12        9.41        6.25     10.99 o
   7  14  12        9.95       14.00     10.63 o
   8  14  12       24.74       38.10     16.48 o
  -7  15  12       18.80       27.66     17.28 o
  -6  15  12        1.41       10.06     18.82 o
  -5  15  12       16.74       -7.83     17.99 o
  -4  15  12       34.58       15.82     13.12 o
  -3  15  12       25.70       18.59     13.79 o
  -2  15  12       59.94       73.00     23.35 o
  -1  15  12       44.00       87.86     25.24 o
   0  15  12       49.51       39.37     16.73 o
   1  15  12       43.83       25.77     15.79 o
   2  15  12       59.18       53.30     14.10 o
   3  15  12       26.35       32.16     12.34 o
   4  15  12       33.45       11.16     13.62 o
   5  15  12       16.34       17.20     12.42 o
   6  15  12        1.48        5.57     11.91 o
   7  15  12       19.39       23.67     18.06 o
  -6  16  12       25.38       40.74     28.05 o
  -5  16  12       25.58       42.49     27.77 o
  -4  16  12       32.16       12.81     13.96 o
  -3  16  12      124.86      126.15     24.33 o
  -2  16  12        9.09       16.90     20.19 o
  -1  16  12        1.06       -8.06     18.51 o
   0  16  12       24.94        7.06     15.38 o
   1  16  12        0.99       -8.61     12.19 o
   2  16  12       10.01        7.78     13.21 o
   3  16  12      124.11      132.67     18.32 o
   4  16  12       31.87       45.48     14.95 o
   5  16  12       25.72       12.25     13.15 o
   6  16  12       24.45       33.90     15.20 o
  -4  17  12        1.02        7.05     14.84 o
  -3  17  12       21.81       55.47     22.09 o
  -2  17  12       26.18       10.59     20.97 o
  -1  17  12       21.03       14.37     21.53 o
   0  17  12       24.68       19.99     17.62 o
   1  17  12       21.16        7.44     14.62 o
   2  17  12       25.86       50.01     16.17 o
   3  17  12       21.20       20.46     14.98 o
   4  17  12        0.97      -15.40     15.40 o
   1   0  13      132.13      173.83      6.27 o
   2   0  13     1093.91      991.32     13.93 o
   3   0  13       97.96      102.63      5.36 o
   4   0  13       53.57       78.37      4.82 o
   5   0  13       14.84       22.32      6.21 o
   6   0  13      502.17      497.84     14.68 o
   7   0  13       12.17        2.34      6.01 o
   8   0  13      253.17      208.20     10.18 o
   9   0  13        3.51       10.78      8.92 o
  10   0  13       11.67       20.44     10.15 o
  11   0  13        1.75       13.29     10.03 o
  12   0  13       84.08      111.82     14.43 o
  13   0  13        8.13       45.24     24.42 o
 -13   1  13       72.75       89.14     22.68 o
 -12   1  13       22.61       22.51     12.67 o
 -11   1  13      117.17      117.06     13.80 o
 -10   1  13       37.62       41.30     10.52 o
  -9   1  13      281.72      316.23     17.10 o
  -8   1  13       34.89       43.81      6.79 o
  -7   1  13       22.78       31.72      6.90 o
  -6   1  13      385.26      388.77     15.53 o
  -5   1  13      290.66      310.93     13.27 o
  -4   1  13      274.99      288.20     10.02 o
  -3   1  13      807.41     1034.46     16.40 o
  -2   1  13      130.53      146.59      6.34 o
  -1   1  13     3149.90     3010.12     24.56 o
   0   1  13       20.95       25.42      3.83 o
   1   1  13     3178.87     3048.86     27.26 o
   2   1  13      124.37      145.90      6.51 o
   3   1  13      792.96     1030.11     13.65 o
   4   1  13      286.08      318.81     10.59 o
   5   1  13      283.65      299.58     12.08 o
   6   1  13      392.40      385.16     12.60 o
   7   1  13       22.16       18.78      9.17 o
   8   1  13       38.23       54.63      6.82 o
   9   1  13      279.89      301.98     16.77 o
  10   1  13       38.92       46.49     11.17 o
  11   1  13      115.24      117.32     14.00 o
  12   1  13       22.88       48.23     16.09 o
  13   1  13       73.88       88.01     28.33 o
 -13   2  13       43.27       55.25     25.54 o
 -12   2  13       55.88       50.89     13.69 o
 -11   2  13       14.29       12.15     11.86 o
 -10   2  13      414.38      411.28     21.64 o
  -9   2  13       57.50       52.91     12.09 o
  -8   2  13      902.23      963.14     18.95 o
  -7   2  13       79.75       64.35      7.78 o
  -6   2  13      302.91      360.13     12.97 o
  -5   2  13      584.80      609.10     15.91 o
  -4   2  13      285.78      289.40      8.02 o
  -3   2  13      248.06      269.83      7.85 o
  -2   2  13      804.71      761.29     11.69 o
  -1   2  13     1531.73     1566.61     16.81 o
   0   2  13       18.45        7.53      3.35 o
   1   2  13     1531.56     1612.67     16.54 o
   2   2  13      807.99      745.37     12.90 o
   3   2  13      254.83      269.66      7.63 o
   4   2  13      288.75      293.36      8.73 o
   5   2  13      599.91      638.71     15.33 o
   6   2  13      308.39      345.52     12.21 o
   7   2  13       84.07       83.92      8.87 o
   8   2  13      904.27      936.62     19.28 o
   9   2  13       58.40       90.20     12.12 o
  10   2  13      415.26      396.99     21.30 o
  11   2  13       13.84       29.94     11.68 o
  12   2  13       56.02       46.25     15.00 o
  13   2  13       42.69       73.49     38.92 o
 -13   3  13        3.70       -4.96     20.01 o
 -12   3  13       91.03      119.14     17.28 o
 -11   3  13       22.68       26.85     10.32 o
 -10   3  13        1.57        0.90     11.62 o
  -9   3  13      109.41      130.51      9.71 o
  -8   3  13      135.85      136.60      9.06 o
  -7   3  13      240.01      218.36     11.09 o
  -6   3  13     1682.90     1770.14     27.01 o
  -5   3  13      107.79      106.12      8.46 o
  -4   3  13      134.27      175.12      7.00 o
  -3   3  13      375.47      387.43      9.07 o
  -2   3  13      598.01      588.44     12.64 o
  -1   3  13      612.53      707.35     11.38 o
   0   3  13      394.17      308.71      7.73 o
   1   3  13      602.76      700.16     11.01 o
   2   3  13      607.59      574.35     10.28 o
   3   3  13      363.62      383.81      8.89 o
   4   3  13      137.66      163.34      7.40 o
   5   3  13      114.03      111.83      5.85 o
   6   3  13     1680.78     1781.26     25.80 o
   7   3  13      234.74      228.65     10.76 o
   8   3  13      133.42      138.41      9.32 o
   9   3  13      105.50      150.28     15.13 o
  10   3  13        2.31       12.57     10.29 o
  11   3  13       23.91       42.12     12.62 o
  12   3  13       90.38      130.05     20.66 o
  13   3  13        3.39       33.59     35.41 o
 -13   4  13       23.15       13.21     21.47 o
 -12   4  13       28.46       33.85     17.12 o
 -11   4  13       79.21      102.21     21.59 o
 -10   4  13       16.49       -9.28     10.17 o
  -9   4  13        4.78       15.57      9.65 o
  -8   4  13      259.81      266.68     13.98 o
  -7   4  13      399.42      413.41     14.23 o
  -6   4  13      109.45      104.42      9.71 o
  -5   4  13      296.35      355.54     16.12 o
  -4   4  13      191.07      154.94      5.83 o
  -3   4  13      158.73      128.28      6.47 o
  -2   4  13      116.90      106.02      5.94 o
  -1   4  13      515.43      572.78     10.52 o
   0   4  13      714.39      692.92     11.09 o
   1   4  13      514.38      559.99     10.32 o
   2   4  13      114.05      101.21      6.45 o
   3   4  13      158.43      128.71      6.42 o
   4   4  13      198.72      166.12      7.76 o
   5   4  13      292.36      340.10     15.32 o
   6   4  13      112.46      102.06      8.67 o
   7   4  13      397.84      395.67     14.25 o
   8   4  13      256.22      283.62     24.69 o
   9   4  13        4.41       21.51     10.68 o
  10   4  13       16.78       22.87     11.41 o
  11   4  13       78.93       85.89     16.18 o
  12   4  13       27.97       33.13     21.00 o
  13   4  13       23.76       63.53     39.27 o
 -13   5  13       56.80       56.85     25.95 o
 -12   5  13       22.44       15.94     16.81 o
 -11   5  13       28.84       24.79     15.69 o
 -10   5  13        4.57        4.13     11.83 o
  -9   5  13       53.36       53.73      9.05 o
  -8   5  13      931.71      953.30     25.29 o
  -7   5  13      197.66      189.78     11.66 o
  -6   5  13       49.08       37.86      8.71 o
  -5   5  13      399.72      409.91     14.32 o
  -4   5  13     1017.79     1035.14     14.75 o
  -3   5  13      266.32      221.35     13.57 o
  -2   5  13       91.28      104.29      6.32 o
  -1   5  13      447.99      448.29     11.28 o
   0   5  13      457.95      523.42     11.05 o
   1   5  13      449.41      434.52     10.04 o
   2   5  13       84.32       93.03      6.16 o
   3   5  13      265.24      244.73      8.78 o
   4   5  13      992.13     1034.84     17.23 o
   5   5  13      393.87      408.94     11.55 o
   6   5  13       52.37       33.42      8.60 o
   7   5  13      192.47      180.20     17.35 o
   8   5  13      950.30      964.84     29.03 o
   9   5  13       51.90       57.26     13.67 o
  10   5  13        5.23       16.60     11.78 o
  11   5  13       29.61       30.15     15.81 o
  12   5  13       23.38       15.68     21.00 o
  13   5  13       56.49       96.00     43.26 o
 -13   6  13        0.47        8.50     23.96 o
 -12   6  13       62.17       85.76     27.13 o
 -11   6  13       60.15       64.40     18.06 o
 -10   6  13       35.51       30.84     13.31 o
  -9   6  13      280.91      292.63     17.66 o
  -8   6  13      448.19      464.33     19.37 o
  -7   6  13      390.07      349.73     17.28 o
  -6   6  13      959.31      950.73     20.91 o
  -5   6  13      157.23      149.75     10.55 o
  -4   6  13      106.74      106.93      8.34 o
  -3   6  13      193.55      170.32      9.93 o
  -2   6  13      594.24      541.11     12.18 o
  -1   6  13      308.31      394.18     11.03 o
   0   6  13      510.72      421.64     10.12 o
   1   6  13      310.30      393.80     11.72 o
   2   6  13      608.30      572.52     11.82 o
   3   6  13      199.50      162.64      8.36 o
   4   6  13      101.31      100.33      7.77 o
   5   6  13      154.74      141.53      8.87 o
   6   6  13      952.21      955.38     16.74 o
   7   6  13      388.43      372.67     22.02 o
   8   6  13      440.43      418.46     15.67 o
   9   6  13      281.36      262.59     21.38 o
  10   6  13       32.90       39.24     13.64 o
  11   6  13       59.98       56.17     18.03 o
  12   6  13       61.06       58.37     26.47 o
  13   6  13        0.54       45.72     38.08 o
 -12   7  13       40.54       72.54     28.22 o
 -11   7  13       34.79       25.93     26.66 o
 -10   7  13      114.18      111.38     16.84 o
  -9   7  13       64.41       68.02     11.13 o
  -8   7  13       50.10       57.00     13.48 o
  -7   7  13      363.72      347.70     17.92 o
  -6   7  13      347.79      326.36     15.69 o
  -5   7  13      969.38     1001.27     22.01 o
  -4   7  13      318.61      330.78     13.16 o
  -3   7  13      419.40      372.19     12.25 o
  -2   7  13      279.42      271.54      9.81 o
  -1   7  13      431.57      510.86     11.33 o
   0   7  13       19.60       23.20      5.96 o
   1   7  13      450.67      502.72     13.45 o
   2   7  13      286.17      279.17      9.79 o
   3   7  13      411.51      372.47     11.29 o
   4   7  13      313.85      333.79     14.48 o
   5   7  13      970.48      965.25     17.80 o
   6   7  13      354.18      324.59     13.03 o
   7   7  13      354.51      343.07     14.60 o
   8   7  13       48.55       49.35      7.76 o
   9   7  13       67.39       63.84     16.82 o
  10   7  13      112.88      108.38     20.21 o
  11   7  13       35.07       33.00     40.00 o
  12   7  13       41.00       22.93     36.18 o
 -12   8  13      110.40       91.13     28.57 o
 -11   8  13       25.11       37.34     17.62 o
 -10   8  13      114.62      123.28     13.28 o
  -9   8  13       13.56       12.15      9.53 o
  -8   8  13      185.52      191.97     15.24 o
  -7   8  13       75.97       55.23     11.21 o
  -6   8  13      239.32      222.59     14.59 o
  -5   8  13      258.76      262.67     17.94 o
  -4   8  13      107.49      117.88      8.45 o
  -3   8  13     1833.26     1762.35     38.21 o
  -2   8  13      629.29      633.21     14.18 o
  -1   8  13      887.05      949.98     16.86 o
   0   8  13      260.33      191.26      8.76 o
   1   8  13      867.25      949.65     16.42 o
   2   8  13      629.06      651.34     15.26 o
   3   8  13     1846.95     1735.14     25.85 o
   4   8  13      107.81      137.31      9.24 o
   5   8  13      262.86      259.61     11.20 o
   6   8  13      238.20      241.31     11.04 o
   7   8  13       74.22       59.81      9.34 o
   8   8  13      186.08      178.52     11.52 o
   9   8  13       12.94       26.17     10.60 o
  10   8  13      113.25       94.89     18.53 o
  11   8  13       26.76       17.91     36.81 o
  12   8  13      111.90      165.06     48.38 o
 -12   9  13        0.47       44.10     24.04 o
 -11   9  13       36.34       52.98     24.43 o
 -10   9  13        8.53       12.27     10.35 o
  -9   9  13      253.05      267.98     18.72 o
  -8   9  13       33.47       36.89     11.14 o
  -7   9  13        0.15        8.52      9.54 o
  -6   9  13      138.38      125.51     13.06 o
  -5   9  13      473.83      524.65     23.95 o
  -4   9  13      599.04      527.50     14.94 o
  -3   9  13      101.93       86.89      8.62 o
  -2   9  13     1042.30     1098.40     24.29 o
  -1   9  13      391.18      339.15     11.89 o
   0   9  13     1568.30     1520.06     25.99 o
   1   9  13      389.40      332.09     11.69 o
   2   9  13     1021.33     1073.23     19.64 o
   3   9  13      103.04       96.93      8.58 o
   4   9  13      590.35      537.05     17.99 o
   5   9  13      477.05      518.19     23.17 o
   6   9  13      145.05      132.97     10.14 o
   7   9  13        0.17       -0.37      5.48 o
   8   9  13       35.17       39.18      8.40 o
   9   9  13      254.27      275.50     20.07 o
  10   9  13        7.56       24.05     11.99 o
  11   9  13       35.32       46.94     24.82 o
  12   9  13        0.50       27.98     34.36 o
 -11  10  13       57.42       76.49     26.23 o
 -10  10  13       26.10       19.11     13.20 o
  -9  10  13      108.44      104.31     15.93 o
  -8  10  13       26.35       36.98     12.44 o
  -7  10  13      199.00      196.51     15.41 o
  -6  10  13      357.13      349.94     18.20 o
  -5  10  13       55.22       44.77     10.98 o
  -4  10  13      462.27      448.33     15.15 o
  -3  10  13      827.23      791.10     18.65 o
  -2  10  13      335.70      297.98     15.63 o
  -1  10  13      382.06      397.95     15.02 o
   0  10  13      879.15      929.37     19.88 o
   1  10  13      389.09      359.40     14.37 o
   2  10  13      336.68      318.00     13.00 o
   3  10  13      816.09      843.83     18.86 o
   4  10  13      459.29      422.14     15.49 o
   5  10  13       52.13       44.57      8.76 o
   6  10  13      364.28      363.06     19.92 o
   7  10  13      197.39      207.48     12.10 o
   8  10  13       28.20       35.01     12.92 o
   9  10  13      111.13       60.43     14.25 o
  10  10  13       27.86       33.32     16.03 o
  11  10  13       57.58       87.30     45.02 o
 -10  11  13        8.10       12.13     12.73 o
  -9  11  13       31.78       31.95     15.18 o
  -8  11  13       11.50       27.47     12.38 o
  -7  11  13       98.14      102.81     14.63 o
  -6  11  13       95.55       94.93     13.71 o
  -5  11  13      472.54      438.03     26.40 o
  -4  11  13      238.07      239.85     13.10 o
  -3  11  13      263.06      248.51     14.75 o
  -2  11  13      115.28       82.08     11.30 o
  -1  11  13       18.80       36.81     11.30 o
   0  11  13       15.60       19.33      7.16 o
   1  11  13       18.42       27.45      8.34 o
   2  11  13      118.28       97.32     10.61 o
   3  11  13      265.47      239.18     13.73 o
   4  11  13      244.32      265.98     14.60 o
   5  11  13      466.52      440.20     17.44 o
   6  11  13       95.51       90.90     10.52 o
   7  11  13       97.01      100.99     10.34 o
   8  11  13       10.86       29.98     13.14 o
   9  11  13       31.04       61.66     27.38 o
  10  11  13        7.46       20.07     24.01 o
 -10  12  13       20.12       25.45     14.75 o
  -9  12  13      134.77      151.81     18.07 o
  -8  12  13        7.32        7.92     11.52 o
  -7  12  13       27.87       33.57     14.77 o
  -6  12  13        8.36       -1.43     10.57 o
  -5  12  13      118.72       94.41     14.45 o
  -4  12  13       73.13       77.46     10.61 o
  -3  12  13       23.12       12.82      9.59 o
  -2  12  13      140.65      121.25     16.47 o
  -1  12  13       88.81       54.69     12.73 o
   0  12  13       80.42      105.00     12.34 o
   1  12  13       87.30       46.51     11.74 o
   2  12  13      140.93      102.77     11.52 o
   3  12  13       21.79        8.04      9.97 o
   4  12  13       71.95       46.13     14.78 o
   5  12  13      117.40      104.16     13.85 o
   6  12  13        7.40        5.23      8.14 o
   7  12  13       26.56       37.66      9.43 o
   8  12  13        7.16       27.98     10.55 o
   9  12  13      135.26      154.76     45.93 o
  10  12  13       19.68       55.40     38.78 o
  -9  13  13        9.60       26.25     15.75 o
  -8  13  13       23.33       42.52     14.79 o
  -7  13  13       20.38       28.77     14.24 o
  -6  13  13        7.14        5.23     12.00 o
  -5  13  13       21.08       32.50     13.65 o
  -4  13  13       29.41       26.85     10.22 o
  -3  13  13      164.58      155.10     15.38 o
  -2  13  13       98.40       66.59     14.98 o
  -1  13  13      105.05      117.11     27.14 o
   0  13  13       23.03        4.16      9.43 o
   1  13  13      104.89       94.85     12.72 o
   2  13  13       98.39       57.24     10.78 o
   3  13  13      160.78      124.33     12.49 o
   4  13  13       29.27       17.23      9.92 o
   5  13  13       21.39       12.88     10.64 o
   6  13  13        6.95       18.81     14.18 o
   7  13  13       19.43       24.24     10.46 o
   8  13  13       22.65       53.37     17.85 o
   9  13  13        9.01        5.89     33.59 o
  -8  14  13        3.65       27.97     16.70 o
  -7  14  13       52.05       47.41     15.93 o
  -6  14  13       79.93       61.08     21.52 o
  -5  14  13       12.82       15.68     19.11 o
  -4  14  13        9.43        3.11     10.89 o
  -3  14  13      124.73       73.61     15.85 o
  -2  14  13       93.89       82.99     25.07 o
  -1  14  13        9.82        8.71     14.39 o
   0  14  13        1.00       12.96     10.81 o
   1  14  13        8.88      -10.12     10.38 o
   2  14  13       95.44       81.45     14.56 o
   3  14  13      125.39      145.25     14.72 o
   4  14  13        9.75       25.69     12.79 o
   5  14  13       13.50       23.60     12.14 o
   6  14  13       78.85       97.65     15.18 o
   7  14  13       51.53       45.50     13.05 o
   8  14  13        3.84        8.32     23.98 o
  -7  15  13       23.38       23.77     29.17 o
  -6  15  13        6.58       11.95     18.84 o
  -5  15  13        1.68       -4.64     18.65 o
  -4  15  13       20.88       11.40     13.32 o
  -3  15  13        4.53      -11.29     14.52 o
  -2  15  13       30.12       39.48     20.05 o
  -1  15  13       15.57       57.85     23.14 o
   0  15  13        0.01        2.12     14.45 o
   1  15  13       15.91       22.97     13.39 o
   2  15  13       29.48       38.24     13.81 o
   3  15  13        4.90       10.45     14.54 o
   4  15  13       20.95       22.59     14.16 o
   5  15  13        1.64       22.90     13.32 o
   6  15  13        6.86       10.05     14.00 o
   7  15  13       24.26        7.08     13.11 o
  -5  16  13        8.66       37.94     28.12 o
  -4  16  13       17.70       28.84     14.74 o
  -3  16  13       33.09        8.55     17.81 o
  -2  16  13       41.50       57.22     23.21 o
  -1  16  13       53.12       28.82     21.53 o
   0  16  13       45.99       62.22     18.86 o
   1  16  13       52.55       47.11     15.76 o
   2  16  13       43.15       52.01     18.98 o
   3  16  13       33.00       21.35     14.00 o
   4  16  13       17.46        6.89     13.99 o
   5  16  13        8.70       -2.25     18.69 o
  -3  17  13       65.20       64.79     23.07 o
  -2  17  13       59.25       47.05     23.63 o
  -1  17  13       29.68       50.98     24.68 o
   0  17  13      123.43      167.83     29.38 o
   1  17  13       30.04       41.28     16.62 o
   2  17  13       60.24       71.06     31.91 o
   3  17  13       64.54       57.10     17.16 o
   0   0  14    13092.39    16017.06    121.33 o
   1   0  14      258.52      264.94      9.15 o
   2   0  14     3802.57     4078.59     32.65 o
   3   0  14      234.96      300.47      9.07 o
   4   0  14      379.88      416.20     11.52 o
   5   0  14       65.36       56.79      7.86 o
   6   0  14      323.30      290.46     12.47 o
   7   0  14        6.38       15.26      7.54 o
   8   0  14      116.48      134.57     10.37 o
   9   0  14       43.86       48.11     12.14 o
  10   0  14       38.62       42.76     15.71 o
  11   0  14       92.16       51.96     11.91 o
  12   0  14      198.13      241.94     22.33 o
  13   0  14        3.97        4.28     33.45 o
 -13   1  14        1.94       21.08     19.01 o
 -12   1  14      302.45      268.95     23.04 o
 -11   1  14       72.07       85.78     13.44 o
 -10   1  14      166.14      176.14     17.15 o
  -9   1  14      113.10      132.40     10.39 o
  -8   1  14      248.65      198.91     12.23 o
  -7   1  14       33.53       28.28      7.09 o
  -6   1  14     1361.67     1372.31     24.07 o
  -5   1  14      361.66      308.83     12.67 o
  -4   1  14      411.29      443.83      9.72 o
  -3   1  14       18.53       10.21      3.83 o
  -2   1  14     1689.93     1854.35     22.49 o
  -1   1  14        0.95       17.53      4.13 o
   0   1  14     4921.85     5317.13     36.86 o
   1   1  14        1.17       17.76      4.08 o
   2   1  14     1701.03     1850.70     24.66 o
   3   1  14       19.42       13.51      4.15 o
   4   1  14      412.76      443.15     10.87 o
   5   1  14      365.99      314.79     12.67 o
   6   1  14     1370.96     1359.33     24.03 o
   7   1  14       34.02       25.69      6.96 o
   8   1  14      248.39      194.45     11.37 o
   9   1  14      114.55      134.55     13.34 o
  10   1  14      168.17      184.12     15.26 o
  11   1  14       72.79       70.59     12.53 o
  12   1  14      302.23      305.34     27.91 o
  13   1  14        2.00      -12.40     21.76 o
 -13   2  14        2.39        3.11     18.18 o
 -12   2  14       40.17       35.77     15.29 o
 -11   2  14       33.68       51.15     11.77 o
 -10   2  14       69.43       67.75     13.77 o
  -9   2  14      323.61      319.54     14.09 o
  -8   2  14       28.69       30.63      8.41 o
  -7   2  14      364.30      392.87     17.65 o
  -6   2  14      523.66      472.46     17.67 o
  -5   2  14      287.33      358.48     13.41 o
  -4   2  14      633.88      638.19     13.55 o
  -3   2  14       13.39       13.20      5.08 o
  -2   2  14     1205.27     1270.08     17.89 o
  -1   2  14     5215.91     5095.31     37.70 o
   0   2  14     4804.53     4722.01     34.10 o
   1   2  14     5239.98     5169.03     37.90 o
   2   2  14     1175.95     1273.90     16.61 o
   3   2  14        8.94        6.39      3.73 o
   4   2  14      635.40      619.58     13.13 o
   5   2  14      278.54      354.86     12.77 o
   6   2  14      517.23      481.89     14.62 o
   7   2  14      366.17      373.35     13.02 o
   8   2  14       30.37       45.39      7.94 o
   9   2  14      327.69      286.56     16.97 o
  10   2  14       67.73       70.76     13.44 o
  11   2  14       34.18       56.47     13.39 o
  12   2  14       40.53       38.32     22.25 o
  13   2  14        2.56       27.28     35.69 o
 -13   3  14        5.49        1.10     22.45 o
 -12   3  14        3.62       25.85     14.89 o
 -11   3  14        7.58       29.04     12.88 o
 -10   3  14       14.32       12.75     10.91 o
  -9   3  14      385.55      358.94     15.01 o
  -8   3  14       27.03       17.74      8.06 o
  -7   3  14      236.85      224.74     11.62 o
  -6   3  14       77.18       81.06      9.07 o
  -5   3  14      149.02      133.88     12.56 o
  -4   3  14      121.74       93.37      7.34 o
  -3   3  14       13.13        7.79      3.75 o
  -2   3  14      219.15      287.45      8.46 o
  -1   3  14        2.74        5.07      3.70 o
   0   3  14     1355.11     1578.02     17.78 o
   1   3  14        2.64        2.72      3.79 o
   2   3  14      212.54      268.20      7.94 o
   3   3  14       13.92        3.19      3.74 o
   4   3  14      121.16      102.82      7.53 o
   5   3  14      151.61      125.39      6.71 o
   6   3  14       74.91       78.91      8.67 o
   7   3  14      239.11      250.44     11.56 o
   8   3  14       26.54       32.21     10.89 o
   9   3  14      382.33      345.21     20.21 o
  10   3  14       15.01       12.04     11.13 o
  11   3  14        7.20       37.00     12.28 o
  12   3  14        3.68       34.17     21.28 o
  13   3  14        5.32       72.15     40.60 o
 -13   4  14       50.84       29.15     31.24 o
 -12   4  14       18.86       26.70     17.53 o
 -11   4  14       15.25        0.38     14.78 o
 -10   4  14        1.82        6.20     11.51 o
  -9   4  14       64.32       73.98      9.76 o
  -8   4  14       32.67       34.39      8.75 o
  -7   4  14      841.12      885.36     26.62 o
  -6   4  14     1468.61     1463.42     27.42 o
  -5   4  14      652.15      687.44     17.47 o
  -4   4  14      518.53      478.64     13.58 o
  -3   4  14      375.11      398.81     10.76 o
  -2   4  14      112.15       93.18      6.07 o
  -1   4  14      138.19      166.12      6.92 o
   0   4  14      157.00      168.15      7.05 o
   1   4  14      144.23      185.29      7.67 o
   2   4  14      109.53      102.33      6.22 o
   3   4  14      370.48      385.51     10.42 o
   4   4  14      513.18      480.17     11.85 o
   5   4  14      654.90      678.56     15.03 o
   6   4  14     1495.28     1487.57     24.64 o
   7   4  14      842.08      862.29     26.03 o
   8   4  14       31.50       14.29     10.03 o
   9   4  14       69.00       76.36     16.32 o
  10   4  14        2.45       16.04     14.36 o
  11   4  14       14.15       18.43     14.75 o
  12   4  14       18.27        4.08     19.11 o
  13   4  14       49.44       33.24     36.60 o
 -13   5  14       53.14       72.18     27.83 o
 -12   5  14        6.33        6.65     21.42 o
 -11   5  14       17.36       37.43     16.75 o
 -10   5  14       11.54       18.38     12.77 o
  -9   5  14        4.25       -1.25      8.29 o
  -8   5  14       60.12       27.92      9.58 o
  -7   5  14       89.69       85.45     11.26 o
  -6   5  14      812.16      754.04     20.42 o
  -5   5  14      542.84      535.03     16.38 o
  -4   5  14      519.78      471.25     12.78 o
  -3   5  14        0.10       -0.33      4.50 o
  -2   5  14      255.85      203.04      8.04 o
  -1   5  14      251.33      267.00      9.07 o
   0   5  14        1.24       -0.82      4.22 o
   1   5  14      254.96      272.65      9.73 o
   2   5  14      264.12      225.90      8.36 o
   3   5  14        0.19        4.00      4.90 o
   4   5  14      515.20      489.43     12.38 o
   5   5  14      546.55      539.44     13.37 o
   6   5  14      799.50      738.72     19.55 o
   7   5  14       90.99       79.60     10.29 o
   8   5  14       61.20       48.34      8.49 o
   9   5  14        3.73       22.28     10.76 o
  10   5  14       10.60       31.45     14.08 o
  11   5  14       17.41       49.94     16.92 o
  12   5  14        6.23        5.51     20.51 o
  13   5  14       52.29       73.98     42.84 o
 -12   6  14      102.69      126.30     31.25 o
 -11   6  14      237.84      259.88     27.21 o
 -10   6  14       16.87        6.77      8.21 o
  -9   6  14       49.94       41.06     10.25 o
  -8   6  14       99.16       98.20     14.80 o
  -7   6  14      261.08      236.77     15.76 o
  -6   6  14       45.22       38.94     10.51 o
  -5   6  14      821.83      821.50     19.92 o
  -4   6  14      226.33      256.84     10.04 o
  -3   6  14      970.04      895.63     22.80 o
  -2   6  14       91.16       90.37      6.97 o
  -1   6  14      711.07      744.49     13.29 o
   0   6  14      298.22      310.99     10.33 o
   1   6  14      724.70      720.89     13.94 o
   2   6  14       92.24       88.02      6.90 o
   3   6  14      988.58      943.28     16.80 o
   4   6  14      236.55      240.57     11.09 o
   5   6  14      809.76      815.79     17.44 o
   6   6  14       45.18       41.76      5.96 o
   7   6  14      269.81      286.07     14.83 o
   8   6  14      106.37      117.08     11.40 o
   9   6  14       48.45       62.37     14.92 o
  10   6  14       16.93       21.18     14.93 o
  11   6  14      235.11      271.00     26.66 o
  12   6  14      105.32      146.41     47.40 o
 -12   7  14       11.15       18.68     21.42 o
 -11   7  14       18.23       24.30     17.14 o
 -10   7  14        7.91        7.17     14.85 o
  -9   7  14      221.93      255.85     21.98 o
  -8   7  14      312.88      343.93     24.61 o
  -7   7  14        2.07       -8.35      8.35 o
  -6   7  14      312.48      332.97     20.24 o
  -5   7  14      779.83      785.07     21.85 o
  -4   7  14      344.07      355.37     17.33 o
  -3   7  14       67.10       62.73      7.63 o
  -2   7  14     1213.12     1210.96     19.85 o
  -1   7  14     1006.19     1060.63     17.46 o
   0   7  14     1007.18     1145.16     18.58 o
   1   7  14      987.29     1042.28     17.09 o
   2   7  14     1203.78     1263.71     19.88 o
   3   7  14       66.76       71.57      8.21 o
   4   7  14      344.12      344.34     13.03 o
   5   7  14      792.50      783.51     17.78 o
   6   7  14      309.03      304.87     12.36 o
   7   7  14        2.11       11.05      9.30 o
   8   7  14      315.95      306.95     23.19 o
   9   7  14      217.88      202.82     20.44 o
  10   7  14        7.73       -0.41     13.96 o
  11   7  14       18.92       18.04     21.21 o
  12   7  14       11.11       25.10     35.41 o
 -12   8  14       34.39       45.07     24.73 o
 -11   8  14        4.83        4.44     21.24 o
 -10   8  14       55.70       57.01     12.97 o
  -9   8  14      246.89      214.33     30.69 o
  -8   8  14      125.40      112.11     13.68 o
  -7   8  14      105.43       91.35     13.06 o
  -6   8  14      175.24      182.52     13.81 o
  -5   8  14       71.76       66.32     11.27 o
  -4   8  14       13.98        9.85      6.00 o
  -3   8  14     1136.93     1108.67     20.85 o
  -2   8  14      109.20      117.14      8.56 o
  -1   8  14      886.59      873.42     17.77 o
   0   8  14       56.47       85.22      8.72 o
   1   8  14      910.19      901.51     23.33 o
   2   8  14      106.31      130.87      9.85 o
   3   8  14     1118.28     1141.84     20.19 o
   4   8  14       13.27       22.68      7.89 o
   5   8  14       72.23       72.96      8.02 o
   6   8  14      180.90      168.31     10.10 o
   7   8  14      101.29      108.23     13.99 o
   8   8  14      127.87      120.29     12.00 o
   9   8  14      245.61      201.51     23.80 o
  10   8  14       58.01       68.87     18.82 o
  11   8  14        5.82      -17.45     19.53 o
  12   8  14       33.85       42.21     41.79 o
 -11   9  14      116.30       93.09     27.67 o
 -10   9  14       16.35       17.92     17.82 o
  -9   9  14       20.64       17.30     11.42 o
  -8   9  14       50.67       66.73     12.92 o
  -7   9  14      208.78      229.46     17.26 o
  -6   9  14        6.56       -4.63      8.68 o
  -5   9  14      664.01      630.66     21.81 o
  -4   9  14      298.73      298.30     12.86 o
  -3   9  14      271.14      257.83     11.97 o
  -2   9  14      744.35      862.20     20.73 o
  -1   9  14      332.27      293.75     12.98 o
   0   9  14      325.76      328.52     13.87 o
   1   9  14      337.06      287.97     11.41 o
   2   9  14      764.87      847.83     18.19 o
   3   9  14      265.76      268.86     11.73 o
   4   9  14      298.64      320.64     14.22 o
   5   9  14      666.98      631.44     26.48 o
   6   9  14        5.36        1.58      6.74 o
   7   9  14      208.79      188.77     11.35 o
   8   9  14       50.25       54.39      9.67 o
   9   9  14       21.62       17.88     12.05 o
  10   9  14       17.25       18.22     21.23 o
  11   9  14      117.87      113.29     28.49 o
 -11  10  14       66.32      125.16     31.08 o
 -10  10  14       20.39       18.81     12.10 o
  -9  10  14        8.30       17.42     11.59 o
  -8  10  14       66.79       80.02     14.60 o
  -7  10  14       44.70       38.26     11.72 o
  -6  10  14      107.05       95.09     12.77 o
  -5  10  14       49.50       56.55     11.41 o
  -4  10  14      288.73      308.63     20.15 o
  -3  10  14      465.11      414.19     16.56 o
  -2  10  14      481.54      525.16     18.27 o
  -1  10  14      325.06      337.59     16.83 o
   0  10  14        0.99       -6.03      6.03 o
   1  10  14      317.26      321.70     13.99 o
   2  10  14      477.26      533.31     15.27 o
   3  10  14      471.50      416.46     15.44 o
   4  10  14      296.49      310.19     14.20 o
   5  10  14       51.30       65.48      9.64 o
   6  10  14      103.61      104.98     10.72 o
   7  10  14       43.62       42.11     10.83 o
   8  10  14       65.60       81.29     14.07 o
   9  10  14        7.23       33.50     18.49 o
  10  10  14       19.56       12.65     25.52 o
  11  10  14       65.63       55.47     40.67 o
 -10  11  14        8.29       26.74     13.96 o
  -9  11  14       72.59       77.63     15.21 o
  -8  11  14       16.24       12.18     12.06 o
  -7  11  14      139.33      122.87     15.55 o
  -6  11  14       15.01        8.69     14.25 o
  -5  11  14      453.74      468.97     22.31 o
  -4  11  14       81.38       58.16      9.77 o
  -3  11  14       30.87       24.17      8.84 o
  -2  11  14       16.95        2.03      9.20 o
  -1  11  14      499.92      520.29     20.56 o
   0  11  14        0.02       -1.16      7.71 o
   1  11  14      498.91      562.38     31.35 o
   2  11  14       16.06       30.68      8.64 o
   3  11  14       29.86       12.41      7.54 o
   4  11  14       84.42       65.77     10.35 o
   5  11  14      456.86      485.41     18.97 o
   6  11  14       14.00       10.26      8.33 o
   7  11  14      141.63      122.67     18.37 o
   8  11  14       16.25       31.87     11.28 o
   9  11  14       71.12       79.12     21.57 o
  10  11  14        8.80       88.70     44.25 o
  -9  12  14       71.88       93.79     16.54 o
  -8  12  14       16.07       42.48     14.21 o
  -7  12  14       74.05       65.85     15.24 o
  -6  12  14       49.49       79.40     15.35 o
  -5  12  14       28.55       24.70     13.38 o
  -4  12  14        2.11       12.08      8.95 o
  -3  12  14       45.46       57.60     12.11 o
  -2  12  14      272.95      311.09     37.11 o
  -1  12  14      214.00      229.53     20.62 o
   0  12  14      181.97      208.69     19.50 o
   1  12  14      212.73      236.49     14.85 o
   2  12  14      273.40      256.25     16.80 o
   3  12  14       45.74       69.05     13.89 o
   4  12  14        1.54        3.69      8.81 o
   5  12  14       28.78       37.99      9.66 o
   6  12  14       49.37       39.97      9.83 o
   7  12  14       75.32       72.61     11.26 o
   8  12  14       15.86       36.18     12.54 o
   9  12  14       70.83       42.42     40.04 o
  -9  13  14        3.05       18.22     15.65 o
  -8  13  14       62.79       56.80     15.54 o
  -7  13  14       71.56       92.07     19.01 o
  -6  13  14       20.61       28.29     22.37 o
  -5  13  14       45.10       27.55     16.54 o
  -4  13  14       10.17       25.35     12.40 o
  -3  13  14      100.19       55.49     12.48 o
  -2  13  14       55.16       91.60     15.94 o
  -1  13  14      570.33      605.84     36.12 o
   0  13  14        0.03        1.27      9.52 o
   1  13  14      574.24      601.92     23.24 o
   2  13  14       56.66       50.23     10.92 o
   3  13  14      100.03       96.48     11.97 o
   4  13  14       11.36        8.42      9.55 o
   5  13  14       44.48       36.74     12.91 o
   6  13  14       21.12       18.20     10.24 o
   7  13  14       71.96       88.03     12.78 o
   8  13  14       62.53       73.47     16.44 o
   9  13  14        3.29        8.77     35.34 o
  -8  14  14        0.05       13.71     16.02 o
  -7  14  14       33.79       37.57     25.56 o
  -6  14  14       70.85       56.88     24.68 o
  -5  14  14       22.62       -0.87     18.34 o
  -4  14  14       38.83       36.31     12.41 o
  -3  14  14        5.73       16.62     13.18 o
  -2  14  14       45.05       58.62     20.19 o
  -1  14  14       31.69       55.82     21.67 o
   0  14  14       14.04       20.42     12.88 o
   1  14  14       30.72       27.66     12.73 o
   2  14  14       45.61       62.83     14.06 o
   3  14  14        5.11        8.53     10.28 o
   4  14  14       39.21       44.95     14.00 o
   5  14  14       22.22        5.97     11.89 o
   6  14  14       71.21       56.13     13.87 o
   7  14  14       32.50       10.74     12.32 o
   8  14  14        0.06       27.87     41.97 o
  -6  15  14       28.44        5.29     19.33 o
  -5  15  14       91.75      101.83     25.02 o
  -4  15  14        2.48       -5.66     12.08 o
  -3  15  14       11.89       -5.82     15.43 o
  -2  15  14       71.48       77.20     23.63 o
  -1  15  14       63.79       88.42     25.52 o
   0  15  14        1.22       -2.90     14.43 o
   1  15  14       64.99       63.67     15.75 o
   2  15  14       68.53       65.76     26.96 o
   3  15  14       12.68       18.95     11.77 o
   4  15  14        2.41        9.05     13.73 o
   5  15  14       90.49       87.88     16.55 o
   6  15  14       28.39       19.05     14.37 o
  -5  16  14       10.06      -14.66     25.45 o
  -4  16  14        6.74        2.01     13.01 o
  -3  16  14        8.63       25.94     18.86 o
  -2  16  14        2.30       19.21     20.83 o
  -1  16  14       52.36       62.90     24.40 o
   0  16  14        0.08      -16.37     16.37 o
   1  16  14       52.97       68.38     16.83 o
   2  16  14        2.40       21.89     14.57 o
   3  16  14        8.79       22.24     14.57 o
   4  16  14        6.67       27.20     15.37 o
   5  16  14       10.43        4.36     22.37 o
  -2  17  14       49.44       24.12     22.16 o
  -1  17  14       86.07       52.80     26.37 o
   0  17  14        0.02        2.02     17.19 o
   1  17  14       85.97      109.70     20.06 o
   2  17  14       49.69       49.93     16.81 o
   1   0  15       85.97       64.79      5.60 o
   2   0  15     2330.62     2249.15     24.21 o
   3   0  15       21.89       17.07      4.50 o
   4   0  15      505.45      503.10     15.53 o
   5   0  15       56.39       49.60     10.56 o
   6   0  15        9.09        0.56      8.06 o
   7   0  15       69.10       43.20      7.80 o
   8   0  15        8.64       19.66      7.68 o
   9   0  15        8.51        7.77      6.46 o
  10   0  15        4.55        9.79     11.55 o
  11   0  15       18.93       18.53     11.17 o
  12   0  15        5.75       12.00     19.43 o
  13   0  15        0.02       33.54     25.74 o
 -13   1  15       18.72       55.30     21.08 o
 -12   1  15       22.63       27.91     15.59 o
 -11   1  15      118.34      139.70     15.37 o
 -10   1  15      170.74      189.28     16.46 o
  -9   1  15       16.33        4.43      7.02 o
  -8   1  15        2.35       18.27      7.86 o
  -7   1  15      166.98      172.42     10.86 o
  -6   1  15      849.76      780.20     19.29 o
  -5   1  15      283.89      253.28     12.47 o
  -4   1  15       45.04       50.46      5.70 o
  -3   1  15       23.57       38.85      5.19 o
  -2   1  15     1120.51     1096.70     16.58 o
  -1   1  15      507.63      572.59     14.82 o
   0   1  15      401.80      482.96     11.38 o
   1   1  15      509.92      613.32     12.57 o
   2   1  15     1125.58     1099.93     19.05 o
   3   1  15       26.20       32.85      5.03 o
   4   1  15       46.50       43.21      6.10 o
   5   1  15      288.35      258.36     15.04 o
   6   1  15      851.76      773.73     19.15 o
   7   1  15      168.29      163.95     13.86 o
   8   1  15        1.95       15.90      7.36 o
   9   1  15       16.20       20.34      7.32 o
  10   1  15      170.46      176.27     15.70 o
  11   1  15      117.79      132.10     18.44 o
  12   1  15       23.25       20.64     17.78 o
  13   1  15       19.40       19.55     24.52 o
 -13   2  15       18.78       18.38     19.48 o
 -12   2  15       23.46       23.34     15.48 o
 -11   2  15       31.65       22.21     12.45 o
 -10   2  15      111.14      131.18     16.09 o
  -9   2  15      828.94      822.69     21.26 o
  -8   2  15      686.89      683.62     20.41 o
  -7   2  15      338.56      373.41     16.12 o
  -6   2  15      419.28      420.93     16.01 o
  -5   2  15     2486.94     2381.36     35.40 o
  -4   2  15      518.61      506.15     13.89 o
  -3   2  15      466.38      439.22     14.84 o
  -2   2  15      583.18      622.74     13.17 o
  -1   2  15       20.98       14.87      4.21 o
   0   2  15     1415.33     1290.97     18.03 o
   1   2  15       18.07       25.36      4.98 o
   2   2  15      574.63      644.19     12.85 o
   3   2  15      460.45      432.80     10.89 o
   4   2  15      526.12      515.30     12.33 o
   5   2  15     2476.43     2382.27     31.84 o
   6   2  15      420.51      428.30     14.48 o
   7   2  15      339.91      316.44     14.16 o
   8   2  15      674.34      708.66     18.84 o
   9   2  15      825.83      837.86     31.64 o
  10   2  15      111.83      138.72     16.42 o
  11   2  15       31.06       33.15     14.72 o
  12   2  15       24.37       53.58     19.45 o
  13   2  15       19.61       40.62     27.24 o
 -13   3  15       13.60        9.04     23.75 o
 -12   3  15       16.44       26.26     15.16 o
 -11   3  15       15.65       19.11     14.23 o
 -10   3  15       16.65       31.60     12.07 o
  -9   3  15      326.46      389.26     16.22 o
  -8   3  15       13.38       16.16      8.44 o
  -7   3  15      156.51      147.58     13.05 o
  -6   3  15      109.28      114.21     10.52 o
  -5   3  15      329.29      351.99     20.63 o
  -4   3  15       72.55       82.56      6.64 o
  -3   3  15      555.31      564.79     12.62 o
  -2   3  15        5.76        2.84      3.99 o
  -1   3  15      154.79      139.01      6.65 o
   0   3  15      399.79      381.18      9.92 o
   1   3  15      154.88      129.11      7.24 o
   2   3  15        6.18       -2.26      4.00 o
   3   3  15      563.35      579.93     15.68 o
   4   3  15       70.52       85.88      6.86 o
   5   3  15      337.35      303.25     10.11 o
   6   3  15       98.67       91.04      9.28 o
   7   3  15      154.30      149.12     11.26 o
   8   3  15       14.15       30.21     10.33 o
   9   3  15      323.07      383.35     21.49 o
  10   3  15       16.26       29.32     12.39 o
  11   3  15       15.92       41.56     18.57 o
  12   3  15       16.40       26.68     22.02 o
  13   3  15       14.06        4.07     32.19 o
 -13   4  15       14.65       11.01     23.21 o
 -12   4  15        3.08       -6.83     19.21 o
 -11   4  15        3.70       12.48     16.05 o
 -10   4  15       56.17       41.27     15.68 o
  -9   4  15        5.58       -0.21      7.89 o
  -8   4  15      193.64      193.67     13.64 o
  -7   4  15      159.24      157.27     13.72 o
  -6   4  15     1287.47     1315.90     26.72 o
  -5   4  15     1105.40     1017.10     23.76 o
  -4   4  15      308.61      300.82     10.16 o
  -3   4  15      540.90      562.11     12.95 o
  -2   4  15       54.36       42.32      5.30 o
  -1   4  15       44.23       46.78      5.35 o
   0   4  15      520.91      462.95     13.51 o
   1   4  15       39.04       42.22      5.65 o
   2   4  15       53.15       51.29      5.35 o
   3   4  15      533.08      560.60     14.22 o
   4   4  15      299.95      275.40     10.02 o
   5   4  15     1086.95     1021.67     17.59 o
   6   4  15     1281.20     1264.27     25.30 o
   7   4  15      158.93      120.95     11.74 o
   8   4  15      190.78      187.02     12.77 o
   9   4  15        6.41        7.77     10.58 o
  10   4  15       56.82       67.41     13.90 o
  11   4  15        3.97      -16.67     16.67 o
  12   4  15        2.87        4.72     21.24 o
  13   4  15       14.08       67.04     41.72 o
 -12   5  15       32.20       39.44     30.08 o
 -11   5  15       50.72       55.83     18.57 o
 -10   5  15        8.08        4.67     11.02 o
  -9   5  15        4.21        9.49      9.04 o
  -8   5  15      120.20      114.66     12.96 o
  -7   5  15      745.64      768.43     24.46 o
  -6   5  15      126.39      154.27     18.06 o
  -5   5  15      235.16      219.00     12.11 o
  -4   5  15      776.30      721.34     19.80 o
  -3   5  15       55.74       76.94      6.84 o
  -2   5  15        2.26       -1.99      4.47 o
  -1   5  15       30.97       29.86      5.10 o
   0   5  15      172.97      176.61      8.53 o
   1   5  15       25.85       35.85      5.85 o
   2   5  15        2.08        4.03      4.73 o
   3   5  15       49.41       71.18      6.99 o
   4   5  15      771.50      672.71     15.67 o
   5   5  15      232.73      217.92      9.89 o
   6   5  15      127.67      134.15     12.37 o
   7   5  15      750.20      723.62     21.46 o
   8   5  15      120.97      109.27     11.29 o
   9   5  15        5.36        5.00     10.52 o
  10   5  15        8.31       27.10     19.48 o
  11   5  15       51.07       73.25     23.70 o
  12   5  15       31.88       18.44     36.39 o
 -12   6  15       33.96       49.10     40.46 o
 -11   6  15       39.17       29.25     25.17 o
 -10   6  15      115.28      133.78     13.80 o
  -9   6  15       74.97       72.24     11.71 o
  -8   6  15      245.14      263.01     16.87 o
  -7   6  15       38.64       37.88     10.76 o
  -6   6  15        7.34       -4.21      8.79 o
  -5   6  15      227.60      221.01     12.50 o
  -4   6  15       21.55       10.02      6.86 o
  -3   6  15      891.10      953.84     18.69 o
  -2   6  15      359.08      328.40     11.18 o
  -1   6  15       89.25      104.66      8.68 o
   0   6  15       19.42       13.76      5.43 o
   1   6  15       85.16      105.01      7.76 o
   2   6  15      352.10      339.61     13.17 o
   3   6  15      904.37      923.83     18.33 o
   4   6  15       19.63        9.31      6.50 o
   5   6  15      224.02      229.63     10.97 o
   6   6  15        5.84       15.80      7.39 o
   7   6  15       37.21       46.29      9.74 o
   8   6  15      240.90      269.20     15.59 o
   9   6  15       77.28      103.21     29.61 o
  10   6  15      113.71      160.12     22.59 o
  11   6  15       37.95       45.34     23.84 o
  12   6  15       33.00       33.38     37.87 o
 -12   7  15        0.95        4.40     21.19 o
 -11   7  15       49.15       64.23     20.23 o
 -10   7  15      123.90      107.04     13.38 o
  -9   7  15       29.10       19.07     10.96 o
  -8   7  15        3.05        4.46      9.54 o
  -7   7  15       55.06       52.88     11.69 o
  -6   7  15       17.83       25.53     10.35 o
  -5   7  15       13.57       19.24      9.00 o
  -4   7  15      367.25      328.41     16.80 o
  -3   7  15      159.92      167.59      9.92 o
  -2   7  15      383.75      401.78     17.37 o
  -1   7  15      384.12      451.25     13.46 o
   0   7  15     1400.49     1286.67     20.23 o
   1   7  15      376.89      461.91     16.42 o
   2   7  15      401.02      422.48     13.59 o
   3   7  15      160.81      168.02     10.52 o
   4   7  15      363.56      343.38     14.89 o
   5   7  15       12.92       15.83      6.84 o
   6   7  15       15.70       10.75      6.23 o
   7   7  15       57.34       47.47     10.93 o
   8   7  15        2.97       16.23      9.10 o
   9   7  15       28.23       45.48     16.07 o
  10   7  15      123.40       96.40     25.85 o
  11   7  15       49.13       34.46     24.40 o
  12   7  15        0.87      -19.28     32.54 o
 -11   8  15       53.51       69.61     26.43 o
 -10   8  15       23.37       28.89     11.30 o
  -9   8  15      103.03      100.60     14.89 o
  -8   8  15      238.61      251.88     30.34 o
  -7   8  15      152.73      142.10     19.20 o
  -6   8  15      238.52      200.63     14.67 o
  -5   8  15      165.89      181.84     14.53 o
  -4   8  15      125.83      124.13     15.87 o
  -3   8  15     1121.35     1050.04     20.62 o
  -2   8  15     1061.18     1096.56     22.87 o
  -1   8  15      822.30      832.24     18.94 o
   0   8  15      283.12      259.21     11.70 o
   1   8  15      812.66      808.39     16.35 o
   2   8  15     1068.15     1104.76     23.98 o
   3   8  15     1132.67     1023.11     22.04 o
   4   8  15      123.89      131.37     17.53 o
   5   8  15      163.75      198.76     20.89 o
   6   8  15      243.71      203.64     11.87 o
   7   8  15      150.11      145.75     14.15 o
   8   8  15      234.36      258.30     24.05 o
   9   8  15      100.19       82.15     18.81 o
  10   8  15       24.07       57.80     23.67 o
  11   8  15       51.94       36.84     26.11 o
 -11   9  15       19.31       16.18     23.05 o
 -10   9  15        2.85       17.26     11.43 o
  -9   9  15       58.85       38.12     12.88 o
  -8   9  15      218.93      226.43     19.15 o
  -7   9  15        3.27       13.63     10.90 o
  -6   9  15      107.80       79.17     12.57 o
  -5   9  15      168.96      156.18     14.10 o
  -4   9  15      175.81      190.22     11.34 o
  -3   9  15       10.54       11.18      7.68 o
  -2   9  15      897.00      868.89     21.19 o
  -1   9  15      272.96      261.82     13.49 o
   0   9  15        0.95       -2.34      6.61 o
   1   9  15      267.42      248.13     13.00 o
   2   9  15      894.26      910.55     21.22 o
   3   9  15        9.47       11.53      6.43 o
   4   9  15      181.45      222.45     13.16 o
   5   9  15      173.69      136.01     11.29 o
   6   9  15      102.02       85.92     17.52 o
   7   9  15        3.65       -1.85      7.63 o
   8   9  15      218.38      200.35     30.38 o
   9   9  15       56.78       66.31     24.41 o
  10   9  15        3.02       10.04     22.84 o
  11   9  15       19.51       49.65     40.81 o
 -10  10  15        4.65       16.15     13.69 o
  -9  10  15       76.27       81.95     15.10 o
  -8  10  15       38.43       55.56     14.10 o
  -7  10  15       24.28       32.26     14.65 o
  -6  10  15       44.02       19.38     10.80 o
  -5  10  15       82.11       77.53     12.54 o
  -4  10  15      142.25      110.73      9.97 o
  -3  10  15      233.97      219.95     20.59 o
  -2  10  15      108.15      101.80     11.80 o
  -1  10  15      135.18      147.13     13.27 o
   0  10  15      288.69      255.09     13.65 o
   1  10  15      134.57      157.04     11.73 o
   2  10  15      108.25       93.34      9.57 o
   3  10  15      232.79      225.11     11.96 o
   4  10  15      142.93      134.12     12.16 o
   5  10  15       78.80       64.20      9.76 o
   6  10  15       45.26       54.74     12.16 o
   7  10  15       25.83       40.58     13.98 o
   8  10  15       39.00       46.81     12.55 o
   9  10  15       78.02      103.99     41.65 o
  10  10  15        4.48       -4.73     22.42 o
 -10  11  15        8.51       12.05     14.32 o
  -9  11  15       48.02       43.58     15.55 o
  -8  11  15        8.74        3.07     12.02 o
  -7  11  15       42.14       32.59     14.17 o
  -6  11  15      188.76      175.12     19.84 o
  -5  11  15       18.98       27.00     10.93 o
  -4  11  15      137.81      140.21     12.48 o
  -3  11  15      125.09      123.42     12.46 o
  -2  11  15       51.72       37.04     12.47 o
  -1  11  15       90.57       66.12     11.05 o
   0  11  15        5.64        3.36      7.93 o
   1  11  15       91.42       67.43      9.97 o
   2  11  15       50.80       41.42      9.28 o
   3  11  15      123.58      133.66     13.07 o
   4  11  15      136.10      134.20     13.02 o
   5  11  15       19.36       15.62      8.59 o
   6  11  15      187.63      175.20     19.74 o
   7  11  15       40.21       42.43      9.81 o
   8  11  15        8.96        6.45     11.50 o
   9  11  15       48.04       56.24     39.90 o
  10  11  15        8.19       22.09     38.15 o
  -9  12  15       40.97       54.87     16.60 o
  -8  12  15       15.15        9.98     13.27 o
  -7  12  15       19.19       18.76     18.20 o
  -6  12  15      138.13      138.09     17.67 o
  -5  12  15       73.73       63.90     15.54 o
  -4  12  15       24.59       13.83     11.02 o
  -3  12  15        5.68        7.50     10.80 o
  -2  12  15      134.16      156.83     28.80 o
  -1  12  15       10.96       17.21     13.01 o
   0  12  15      152.58      141.95     14.76 o
   1  12  15       10.46       33.40     12.79 o
   2  12  15      133.21      147.89     13.21 o
   3  12  15        6.08        4.97      8.35 o
   4  12  15       23.29       18.84     10.17 o
   5  12  15       75.40       62.30     11.30 o
   6  12  15      139.65      123.34     16.75 o
   7  12  15       18.44       21.72      9.81 o
   8  12  15       14.52        9.32     14.09 o
   9  12  15       41.85       86.46     43.33 o
  -8  13  15       21.83       25.32     14.84 o
  -7  13  15       27.10       42.40     19.88 o
  -6  13  15      127.44      148.22     21.72 o
  -5  13  15        1.59      -14.58     16.82 o
  -4  13  15       10.71       -0.79     10.14 o
  -3  13  15       12.99        4.02     10.32 o
  -2  13  15       59.46       48.07     14.72 o
  -1  13  15      158.24      143.05     22.21 o
   0  13  15       51.32       56.05     12.75 o
   1  13  15      156.38      169.05     15.42 o
   2  13  15       56.86       44.49     10.65 o
   3  13  15       13.78       11.85     10.07 o
   4  13  15       10.11       13.75     11.82 o
   5  13  15        1.38       -7.50     10.48 o
   6  13  15      128.04      123.76     15.78 o
   7  13  15       27.47       42.23     12.69 o
   8  13  15       21.01       25.97     18.62 o
  -7  14  15       47.73       80.93     19.53 o
  -6  14  15      101.75       94.39     24.69 o
  -5  14  15       16.12       25.87     27.66 o
  -4  14  15       18.57       -2.21     16.42 o
  -3  14  15       15.27       15.33     14.12 o
  -2  14  15      130.56       98.24     23.49 o
  -1  14  15       40.72       77.69     24.68 o
   0  14  15       39.97       52.75     14.88 o
   1  14  15       40.60       25.89     13.73 o
   2  14  15      133.33      134.05     17.34 o
   3  14  15       15.17       25.94     11.76 o
   4  14  15       18.50        8.11     13.06 o
   5  14  15       16.27       22.83     12.90 o
   6  14  15      101.06      106.20     15.80 o
   7  14  15       48.26       40.55     15.11 o
  -6  15  15       18.22       -6.65     18.23 o
  -5  15  15       42.40       28.18     21.13 o
  -4  15  15       29.08       14.72     13.67 o
  -3  15  15       41.45       43.40     19.84 o
  -2  15  15       15.09        4.91     18.86 o
  -1  15  15       19.97       55.61     23.77 o
   0  15  15       40.74       30.51     17.13 o
   1  15  15       19.13       34.70     19.91 o
   2  15  15       15.73       20.79     13.48 o
   3  15  15       41.07       56.17     15.52 o
   4  15  15       28.31       10.58     13.76 o
   5  15  15       42.93       54.54     16.05 o
   6  15  15       17.85       16.17     19.32 o
  -4  16  15       40.68       71.83     16.37 o
  -3  16  15       47.02       52.38     21.88 o
  -2  16  15      127.47      153.07     28.40 o
  -1  16  15      103.79      125.59     30.08 o
   0  16  15       93.89      108.18     22.15 o
   1  16  15      102.63      125.46     19.78 o
   2  16  15      126.14      140.44     35.65 o
   3  16  15       46.73       38.48     15.65 o
   4  16  15       40.54       34.70     18.31 o
  -1  17  15       22.58       76.99     27.49 o
   0  17  15        0.42        4.67     17.05 o
   1  17  15       23.17       64.84     21.19 o
   0   0  16     5210.06     5109.85     58.56 o
   1   0  16       65.21       76.01      6.43 o
   2   0  16        0.69        5.35      4.48 o
   3   0  16        2.95        4.48      5.34 o
   4   0  16      954.38     1082.21     24.44 o
   5   0  16        2.90       -6.40      6.40 o
   6   0  16      113.05      119.04     10.32 o
   7   0  16        4.12       -1.80      8.16 o
   8   0  16      103.30       77.83      9.75 o
   9   0  16        0.00       13.16      7.48 o
  10   0  16      335.30      345.46     19.74 o
  11   0  16        0.57       -0.21     13.66 o
  12   0  16        1.63       14.98     15.72 o
  13   0  16        0.05       60.42     39.51 o
 -13   1  16       10.79       45.08     25.50 o
 -12   1  16        6.78       33.89     15.92 o
 -11   1  16       94.64      115.93     18.70 o
 -10   1  16       21.52       40.19     11.62 o
  -9   1  16       38.18       41.84      8.87 o
  -8   1  16      839.06      889.55     23.46 o
  -7   1  16      294.09      294.56     18.90 o
  -6   1  16      475.21      478.07     16.02 o
  -5   1  16      215.71      163.28     11.24 o
  -4   1  16     1140.17     1191.01     20.45 o
  -3   1  16      172.13      181.46      8.49 o
  -2   1  16     1297.28     1270.56     18.43 o
  -1   1  16      475.10      485.00     11.79 o
   0   1  16     2274.40     2502.59     28.10 o
   1   1  16      473.56      499.92     12.68 o
   2   1  16     1326.67     1277.36     18.58 o
   3   1  16      174.51      190.91      9.11 o
   4   1  16     1131.16     1143.60     20.27 o
   5   1  16      222.17      178.69     11.67 o
   6   1  16      463.45      442.56     15.67 o
   7   1  16      292.74      309.42     14.36 o
   8   1  16      839.07      867.60     21.50 o
   9   1  16       40.48       31.21      8.06 o
  10   1  16       22.18       21.13     10.84 o
  11   1  16       96.06       97.97     20.74 o
  12   1  16        6.84      -16.75     16.75 o
  13   1  16       10.33       28.80     27.79 o
 -13   2  16       18.88       22.53     20.99 o
 -12   2  16       43.45       47.28     27.59 o
 -11   2  16        0.84        0.12     13.93 o
 -10   2  16       71.32       53.40     17.62 o
  -9   2  16       30.17       21.92      8.64 o
  -8   2  16       14.62       19.70      9.16 o
  -7   2  16      116.81      106.49     11.55 o
  -6   2  16      133.02      141.45     10.94 o
  -5   2  16      182.74      162.00     11.93 o
  -4   2  16      486.57      469.31     12.42 o
  -3   2  16       97.21       93.79      7.00 o
  -2   2  16       22.82       17.08      4.89 o
  -1   2  16        5.39        4.62      4.47 o
   0   2  16       97.93       85.54      6.74 o
   1   2  16        5.96       -4.30      4.63 o
   2   2  16       23.03       24.07      4.96 o
   3   2  16       94.34      105.27      7.70 o
   4   2  16      485.79      483.60     13.03 o
   5   2  16      180.37      134.31      7.49 o
   6   2  16      132.53      108.87      9.86 o
   7   2  16      115.56      109.80     10.47 o
   8   2  16       14.88       15.46      9.32 o
   9   2  16       30.07       36.88      8.02 o
  10   2  16       72.55       90.27     15.18 o
  11   2  16        0.79      -10.83     15.34 o
  12   2  16       43.74       37.68     22.15 o
  13   2  16       18.77       92.21     29.97 o
 -12   3  16        4.00       -7.02     16.99 o
 -11   3  16       23.12       36.44     16.74 o
 -10   3  16      151.90      187.75     18.28 o
  -9   3  16      265.71      247.26     14.53 o
  -8   3  16      166.40      187.98     13.68 o
  -7   3  16       81.80       75.97     10.97 o
  -6   3  16       90.35       81.90     14.35 o
  -5   3  16     2711.01     2749.78     58.65 o
  -4   3  16     1253.38     1247.63     19.73 o
  -3   3  16       45.28       29.15      6.14 o
  -2   3  16       39.65       37.19      7.30 o
  -1   3  16      703.98      812.59     17.48 o
   0   3  16     2096.94     1962.26     28.96 o
   1   3  16      722.95      802.20     15.15 o
   2   3  16       39.71       51.13      5.65 o
   3   3  16       41.15       33.84      6.97 o
   4   3  16     1250.18     1298.85     20.69 o
   5   3  16     2738.97     2790.73     32.03 o
   6   3  16       89.97       68.15     12.17 o
   7   3  16       81.80       81.90     10.08 o
   8   3  16      170.44      176.38     12.45 o
   9   3  16      260.79      231.97     12.18 o
  10   3  16      153.15      189.12     19.51 o
  11   3  16       24.39       49.91     19.02 o
  12   3  16        4.15      -17.67     29.31 o
 -12   4  16       13.50       37.16     24.23 o
 -11   4  16       31.07        8.06     16.16 o
 -10   4  16       63.89       75.34     10.33 o
  -9   4  16        3.77       17.45      8.99 o
  -8   4  16       28.63       22.06      9.58 o
  -7   4  16      403.52      348.37     17.94 o
  -6   4  16       90.65       84.11     11.95 o
  -5   4  16      104.07      111.80     12.22 o
  -4   4  16      575.82      569.64     15.98 o
  -3   4  16      163.72      135.92      8.03 o
  -2   4  16      171.86      180.45      9.97 o
  -1   4  16       15.15       27.23      5.43 o
   0   4  16       65.63       57.97      6.46 o
   1   4  16       15.05       27.25      6.53 o
   2   4  16      170.51      188.20      8.74 o
   3   4  16      164.86      153.83      8.56 o
   4   4  16      573.00      562.55     22.02 o
   5   4  16      106.21      103.71      7.81 o
   6   4  16       90.69       88.57     10.34 o
   7   4  16      407.64      438.14     18.26 o
   8   4  16       27.20       21.20      8.98 o
   9   4  16        4.15        6.99     10.65 o
  10   4  16       63.64       73.34     18.00 o
  11   4  16       30.76       24.99     21.54 o
  12   4  16       13.23       -1.96     34.64 o
 -12   5  16        4.82       31.87     24.87 o
 -11   5  16       70.28       79.46     19.92 o
 -10   5  16       48.40       62.17     18.30 o
  -9   5  16       39.94       30.03     11.81 o
  -8   5  16      167.09      160.72     14.42 o
  -7   5  16      204.27      197.81     28.87 o
  -6   5  16      216.77      213.08     15.97 o
  -5   5  16      188.23      187.02     13.05 o
  -4   5  16      158.11      138.26      8.59 o
  -3   5  16      113.91      107.52      8.57 o
  -2   5  16      482.45      445.55     13.75 o
  -1   5  16      112.56      101.98      7.44 o
   0   5  16     3042.88     3261.58     32.73 o
   1   5  16      105.81       94.94      7.57 o
   2   5  16      470.37      408.33     12.37 o
   3   5  16      120.94      103.26      8.72 o
   4   5  16      156.77      163.60      9.83 o
   5   5  16      193.14      194.23      9.87 o
   6   5  16      209.56      204.00     14.26 o
   7   5  16      205.10      236.32     14.84 o
   8   5  16      167.67      188.24     13.72 o
   9   5  16       40.01       42.68     12.72 o
  10   5  16       48.17       78.67     18.81 o
  11   5  16       70.50       92.73     25.82 o
  12   5  16        4.60       32.75     38.92 o
 -12   6  16       10.97        2.97     34.25 o
 -11   6  16       31.18       27.32     25.87 o
 -10   6  16       53.54       55.90     12.36 o
  -9   6  16       24.37       10.39     14.78 o
  -8   6  16      113.05      110.94     13.25 o
  -7   6  16      140.49      132.08     14.06 o
  -6   6  16      104.57       68.69     12.18 o
  -5   6  16       16.89       18.99      8.80 o
  -4   6  16       91.48       68.75      7.44 o
  -3   6  16      522.36      540.64     15.14 o
  -2   6  16     1628.07     1600.35     24.83 o
  -1   6  16     1764.45     1559.91     24.05 o
   0   6  16     1000.89     1060.83     25.68 o
   1   6  16     1765.28     1559.63     22.45 o
   2   6  16     1647.21     1647.66     24.62 o
   3   6  16      522.34      536.73     15.74 o
   4   6  16       94.42       81.87      9.32 o
   5   6  16       15.88        7.62      6.68 o
   6   6  16      109.31       86.43      7.91 o
   7   6  16      137.84      127.12     17.39 o
   8   6  16      114.51      115.78     12.55 o
   9   6  16       24.28       21.32     15.22 o
  10   6  16       53.33       84.83     24.43 o
  11   6  16       31.18       11.35     20.81 o
  12   6  16       11.20       47.89     35.20 o
 -11   7  16        1.37       10.66     21.50 o
 -10   7  16       42.68       62.33     12.77 o
  -9   7  16       17.83       11.58     11.13 o
  -8   7  16        4.87       -0.72      9.75 o
  -7   7  16      158.75      152.87     15.17 o
  -6   7  16      113.70       80.37     12.69 o
  -5   7  16        6.56       -1.92      8.19 o
  -4   7  16      196.04      235.17     11.33 o
  -3   7  16      429.18      420.72     15.33 o
  -2   7  16      714.82      732.36     18.40 o
  -1   7  16     1153.65     1181.99     22.39 o
   0   7  16     1580.95     1354.04     22.27 o
   1   7  16     1168.26     1204.11     20.23 o
   2   7  16      723.14      695.46     16.89 o
   3   7  16      427.01      440.58     14.80 o
   4   7  16      196.08      221.06     12.51 o
   5   7  16        5.18        9.35      7.13 o
   6   7  16      114.17      103.56      9.35 o
   7   7  16      156.29      155.69     14.94 o
   8   7  16        5.40        9.95      9.89 o
   9   7  16       17.56       34.25     16.03 o
  10   7  16       44.10       67.82     65.04 o
  11   7  16        1.22        3.91     21.77 o
 -11   8  16       22.35       -1.78     22.24 o
 -10   8  16       80.63       89.66     14.48 o
  -9   8  16      127.55      137.87     21.04 o
  -8   8  16       41.06       29.24     12.08 o
  -7   8  16      273.08      258.48     25.61 o
  -6   8  16       70.55       64.61     12.23 o
  -5   8  16      123.25      106.59     12.59 o
  -4   8  16      139.03      149.84     10.24 o
  -3   8  16      265.55      294.71     13.38 o
  -2   8  16       68.63       80.83      8.77 o
  -1   8  16     1704.48     1818.75     40.02 o
   0   8  16      327.89      327.40     12.65 o
   1   8  16     1683.30     1769.57     27.70 o
   2   8  16       68.69       71.21      8.96 o
   3   8  16      261.14      263.16     12.62 o
   4   8  16      139.13      139.03     16.53 o
   5   8  16      121.00       93.72     10.79 o
   6   8  16       69.27       89.50     10.27 o
   7   8  16      275.52      260.11     19.22 o
   8   8  16       40.87       36.13     11.25 o
   9   8  16      130.88      166.24     29.31 o
  10   8  16       79.65       56.05     26.13 o
  11   8  16       22.89       64.53     26.88 o
 -11   9  16        9.90       42.95     25.24 o
 -10   9  16        4.54       16.71     12.18 o
  -9   9  16      111.58      103.95     15.91 o
  -8   9  16      146.24      181.28     18.84 o
  -7   9  16        3.78       16.82     11.06 o
  -6   9  16       76.34       75.81     13.21 o
  -5   9  16       66.26       67.90     11.80 o
  -4   9  16       34.07       25.56     10.79 o
  -3   9  16       32.23       37.96      9.07 o
  -2   9  16       69.05       50.83      9.94 o
  -1   9  16       76.13       99.26     10.36 o
   0   9  16      344.42      301.11     13.34 o
   1   9  16       78.77      103.47     12.58 o
   2   9  16       68.87       55.64      8.64 o
   3   9  16       30.89       18.61      7.56 o
   4   9  16       33.49       47.19     10.05 o
   5   9  16       67.65       43.26     17.80 o
   6   9  16       76.83       90.64     10.99 o
   7   9  16        4.42       16.60     10.24 o
   8   9  16      146.37      159.98     19.46 o
   9   9  16      110.49      128.05     28.32 o
  10   9  16        4.40       33.64     24.93 o
  11   9  16        9.35       23.28     40.67 o
 -10  10  16       50.14       61.46     16.42 o
  -9  10  16        8.68       12.73     16.98 o
  -8  10  16       93.12      121.16     17.95 o
  -7  10  16       13.36       -1.89     11.35 o
  -6  10  16        9.95       -2.71      9.74 o
  -5  10  16      106.12       98.42     14.84 o
  -4  10  16       23.46       22.80      8.31 o
  -3  10  16       54.38       41.91      9.60 o
  -2  10  16        6.70        1.00      9.44 o
  -1  10  16       93.38       87.12     11.88 o
   0  10  16       18.27       10.17      7.67 o
   1  10  16       94.34      104.15     13.94 o
   2  10  16        7.15        4.08      7.47 o
   3  10  16       51.80       37.35      8.66 o
   4  10  16       21.91       16.53      8.84 o
   5  10  16      107.46      111.17     11.48 o
   6  10  16        9.42       13.78      9.16 o
   7  10  16       14.17       16.29      8.41 o
   8  10  16       90.97      154.90     19.26 o
   9  10  16        8.62       48.24     34.78 o
  10  10  16       50.34      105.67     42.70 o
  -9  11  16       35.34       38.16     14.43 o
  -8  11  16       16.26       18.01     13.59 o
  -7  11  16       84.03       96.76     20.29 o
  -6  11  16      119.57      151.52     20.07 o
  -5  11  16       13.20       24.80     12.64 o
  -4  11  16      158.14      139.74     14.63 o
  -3  11  16       69.17       62.06     22.83 o
  -2  11  16      175.62      156.90     17.99 o
  -1  11  16        6.68       11.54     10.25 o
   0  11  16       41.57       34.98     10.13 o
   1  11  16        6.36        8.68      8.54 o
   2  11  16      173.87      170.81     13.30 o
   3  11  16       66.08       80.61     10.49 o
   4  11  16      159.05      176.34     13.76 o
   5  11  16       12.46        9.55      8.47 o
   6  11  16      118.08       92.31     12.38 o
   7  11  16       84.69      102.68     11.82 o
   8  11  16       16.20       30.42     12.38 o
   9  11  16       35.20       41.16     38.29 o
  -9  12  16        9.22       32.57     16.31 o
  -8  12  16       59.95       66.76     16.35 o
  -7  12  16       28.24       17.77     14.47 o
  -6  12  16       53.14       37.11     14.84 o
  -5  12  16       92.01       90.61     20.95 o
  -4  12  16       28.47       21.37      9.83 o
  -3  12  16      117.10      122.83     14.69 o
  -2  12  16      124.04       97.54     16.29 o
  -1  12  16      108.03       86.56     16.86 o
   0  12  16       37.85       35.68     11.35 o
   1  12  16      105.34       96.70     12.88 o
   2  12  16      124.75      106.99     12.42 o
   3  12  16      120.45      134.25     13.30 o
   4  12  16       28.70       21.79     11.48 o
   5  12  16       94.29      108.96     14.34 o
   6  12  16       51.57       33.52     11.17 o
   7  12  16       29.47       32.05     10.72 o
   8  12  16       60.91       47.16     22.47 o
   9  12  16        9.80       41.02     40.74 o
  -8  13  16       33.58       26.07     32.12 o
  -7  13  16       21.43       34.51     29.40 o
  -6  13  16      118.40      154.10     22.65 o
  -5  13  16        8.91       25.58     19.46 o
  -4  13  16       11.56        8.56     10.80 o
  -3  13  16        2.60        5.52     12.97 o
  -2  13  16       21.48       15.56     15.43 o
  -1  13  16       92.34      102.10     25.17 o
   0  13  16        0.20       -6.55     10.87 o
   1  13  16       93.26       75.68     15.01 o
   2  13  16       21.36       37.21     11.43 o
   3  13  16        2.46       -4.20      9.88 o
   4  13  16       12.07       32.07     12.78 o
   5  13  16        9.44       -5.06     11.24 o
   6  13  16      117.12      116.08     14.70 o
   7  13  16       21.37       32.82     18.08 o
   8  13  16       34.37       41.45     28.15 o
  -7  14  16        3.47      -10.17     18.10 o
  -6  14  16       28.73       33.05     21.78 o
  -5  14  16        1.94       -9.74     17.91 o
  -4  14  16        0.02       23.32     11.84 o
  -3  14  16       21.27       43.27     16.08 o
  -2  14  16       59.79       63.04     21.39 o
  -1  14  16        2.01        5.26     18.44 o
   0  14  16       52.98       49.53     14.14 o
   1  14  16        2.26        9.83     14.86 o
   2  14  16       58.73       28.77     15.68 o
   3  14  16       22.59       28.05     12.24 o
   4  14  16        0.07       -3.57     12.40 o
   5  14  16        2.46      -11.54     11.54 o
   6  14  16       28.86        0.61     14.33 o
   7  14  16        3.18       -3.09     12.69 o
  -5  15  16       67.80      107.17     27.35 o
  -4  15  16       11.28        3.34     13.04 o
  -3  15  16       14.36       25.31     18.30 o
  -2  15  16       11.34        7.71     18.79 o
  -1  15  16        3.01       -5.40     17.81 o
   0  15  16        0.58       16.51     16.17 o
   1  15  16        3.00       -3.74     12.99 o
   2  15  16       11.22       18.31     13.75 o
   3  15  16       14.45        0.62     13.06 o
   4  15  16       11.11        5.63     14.73 o
   5  15  16       67.29       80.89     19.42 o
  -3  16  16       60.70       73.84     22.37 o
  -2  16  16       29.44        8.27     19.98 o
  -1  16  16       73.21       49.79     25.38 o
   0  16  16        0.01       18.16     21.32 o
   1  16  16       73.50       78.15     17.91 o
   2  16  16       29.68       27.28     16.15 o
   3  16  16       61.20       57.24     16.98 o
   1   0  17      258.04      252.23     10.26 o
   2   0  17     4711.18     4795.28     40.73 o
   3   0  17      111.16      119.00      8.61 o
   4   0  17        7.00       -0.02      5.50 o
   5   0  17        9.08       -7.14      7.14 o
   6   0  17      539.64      597.52     20.26 o
   7   0  17       15.81       17.52      8.78 o
   8   0  17       30.57       33.10      8.95 o
   9   0  17       40.30       43.08      8.98 o
  10   0  17       23.16       36.38     12.79 o
  11   0  17        0.11       17.68     20.70 o
  12   0  17       39.41       70.48     29.77 o
 -12   1  17       44.03       54.76     21.47 o
 -11   1  17        7.34       -1.49     14.31 o
 -10   1  17        4.98       17.45     14.22 o
  -9   1  17       62.68       58.00     10.20 o
  -8   1  17        3.21       17.44     11.90 o
  -7   1  17      125.00      110.58     12.03 o
  -6   1  17      153.05      130.20     12.39 o
  -5   1  17       46.45       47.45      9.29 o
  -4   1  17      170.08      158.84      9.37 o
  -3   1  17      252.32      235.29     13.39 o
  -2   1  17      154.56      125.21      7.70 o
  -1   1  17       28.88       17.72      5.52 o
   0   1  17        0.62       17.53      5.12 o
   1   1  17       27.74       31.05      5.98 o
   2   1  17      155.38      123.80      8.17 o
   3   1  17      246.50      245.76     11.02 o
   4   1  17      176.64      147.26      9.51 o
   5   1  17       47.97       34.09      8.82 o
   6   1  17      154.00      139.96     12.87 o
   7   1  17      122.89      137.89     11.67 o
   8   1  17        2.61       12.72      9.73 o
   9   1  17       61.23       51.65      9.49 o
  10   1  17        5.14        7.37     12.14 o
  11   1  17        7.05       40.16     18.48 o
  12   1  17       43.21       16.90     24.75 o
 -12   2  17        7.21       14.25     18.84 o
 -11   2  17       99.86       97.66     19.13 o
 -10   2  17       93.01       77.98     12.29 o
  -9   2  17       69.12       77.47     11.12 o
  -8   2  17       79.61       62.60     10.73 o
  -7   2  17      185.31      174.86     13.67 o
  -6   2  17       39.26       30.98     10.35 o
  -5   2  17      244.07      254.47     15.29 o
  -4   2  17      760.11      721.55     16.78 o
  -3   2  17       83.69       80.18      7.80 o
  -2   2  17       50.06       52.72      6.82 o
  -1   2  17      883.83      836.57     16.61 o
   0   2  17        8.78       24.27      5.68 o
   1   2  17      897.22      847.06     16.49 o
   2   2  17       48.51       50.50      7.39 o
   3   2  17       80.70       93.36      8.21 o
   4   2  17      772.91      702.35     18.98 o
   5   2  17      235.29      258.12      9.95 o
   6   2  17       36.90       22.23      8.36 o
   7   2  17      181.52      174.85     14.52 o
   8   2  17       77.19       82.62     10.40 o
   9   2  17       69.70       78.36      9.61 o
  10   2  17       93.21       61.77     19.48 o
  11   2  17       98.75       71.88     20.45 o
  12   2  17        7.55       38.53     28.39 o
 -12   3  17       35.81       18.91     19.88 o
 -11   3  17       13.32       10.66     15.65 o
 -10   3  17        1.83        7.06      8.87 o
  -9   3  17       74.44       61.80     17.10 o
  -8   3  17       61.92       39.25     10.06 o
  -7   3  17      319.35      316.53     18.00 o
  -6   3  17      144.47      140.36     16.98 o
  -5   3  17       34.62       27.94      9.16 o
  -4   3  17      334.32      311.07     16.91 o
  -3   3  17      239.97      206.22      9.54 o
  -2   3  17        9.52        9.96      5.13 o
  -1   3  17       47.77       58.63      6.50 o
   0   3  17       37.17       40.92      9.76 o
   1   3  17       51.33       54.48      6.62 o
   2   3  17        8.96        0.60      5.50 o
   3   3  17      232.26      216.34     15.08 o
   4   3  17      329.86      323.19     12.43 o
   5   3  17       33.44       44.72      6.39 o
   6   3  17      142.99      134.83     11.86 o
   7   3  17      326.10      328.45     15.47 o
   8   3  17       62.96       65.42     10.67 o
   9   3  17       76.42       82.74     10.45 o
  10   3  17        1.64       27.38     17.91 o
  11   3  17       14.10       37.89     23.87 o
  12   3  17       35.34       46.63     38.64 o
 -12   4  17        8.89       18.94     23.09 o
 -11   4  17       38.26       44.62     19.29 o
 -10   4  17       29.55       14.47      9.82 o
  -9   4  17       61.69       61.61     13.38 o
  -8   4  17      216.35      215.63     16.14 o
  -7   4  17      269.07      251.68     16.60 o
  -6   4  17     1193.03     1106.48     29.11 o
  -5   4  17      134.47      138.17     14.12 o
  -4   4  17     1126.53     1151.92     19.94 o
  -3   4  17      151.96      145.94      8.76 o
  -2   4  17      110.24      103.88      8.55 o
  -1   4  17       54.59       50.61      6.37 o
   0   4  17       15.34       28.90      5.85 o
   1   4  17       52.00       62.09      6.66 o
   2   4  17      117.07      106.14      9.02 o
   3   4  17      147.83      140.45      9.26 o
   4   4  17     1111.79     1138.22     20.55 o
   5   4  17      133.90      172.04      9.42 o
   6   4  17     1197.65     1089.57     29.38 o
   7   4  17      265.48      259.10     16.85 o
   8   4  17      212.83      240.51     14.93 o
   9   4  17       62.68       59.18     13.72 o
  10   4  17       30.63       38.42     17.80 o
  11   4  17       38.84       45.29     23.25 o
  12   4  17        9.48       36.11     38.08 o
 -12   5  17       16.71       12.55     22.98 o
 -11   5  17       27.25       20.06     18.28 o
 -10   5  17       21.39       25.08     15.90 o
  -9   5  17       62.02       60.17     12.95 o
  -8   5  17       61.97       55.58     11.78 o
  -7   5  17        1.15       13.26      9.76 o
  -6   5  17     1196.53     1107.95     29.86 o
  -5   5  17      386.02      367.93     22.46 o
  -4   5  17      517.40      524.65     22.64 o
  -3   5  17     1236.51     1226.64     21.79 o
  -2   5  17      189.99      185.59     10.40 o
  -1   5  17      807.77      809.97     16.93 o
   0   5  17       23.05        9.79      5.69 o
   1   5  17      807.12      798.62     16.43 o
   2   5  17      192.29      177.20     10.77 o
   3   5  17     1230.44     1236.18     21.51 o
   4   5  17      531.98      531.74     15.91 o
   5   5  17      389.45      408.97     19.13 o
   6   5  17     1196.20     1120.35     31.13 o
   7   5  17        1.16       18.44      9.46 o
   8   5  17       64.86       53.07     11.70 o
   9   5  17       63.12       46.92     15.54 o
  10   5  17       21.87       54.09     23.06 o
  11   5  17       27.54       -7.02     20.40 o
  12   5  17       17.64       65.70     40.11 o
 -11   6  17       43.04       62.53     25.72 o
 -10   6  17       96.71       86.13     13.68 o
  -9   6  17       63.94       73.82     20.53 o
  -8   6  17       14.70       11.77     10.14 o
  -7   6  17      164.89      172.33     15.73 o
  -6   6  17      188.44      179.73     15.71 o
  -5   6  17       37.03       27.46     10.35 o
  -4   6  17      366.39      367.15     20.83 o
  -3   6  17      689.62      697.31     18.14 o
  -2   6  17     1811.89     1996.65     28.43 o
  -1   6  17     1331.94     1354.41     26.00 o
   0   6  17      213.34      230.83     10.52 o
   1   6  17     1314.94     1293.54     21.11 o
   2   6  17     1793.30     1971.72     29.05 o
   3   6  17      697.09      699.36     16.98 o
   4   6  17      370.52      383.43     17.34 o
   5   6  17       35.02       50.27      8.43 o
   6   6  17      188.86      195.87     10.81 o
   7   6  17      161.67      135.60     13.33 o
   8   6  17       14.54        9.21     12.63 o
   9   6  17       63.31       51.32     17.51 o
  10   6  17       94.94       38.83     35.52 o
  11   6  17       43.87       38.31     24.48 o
 -11   7  17       78.95       71.23     26.60 o
 -10   7  17       69.10       52.50     24.20 o
  -9   7  17      247.26      249.34     19.33 o
  -8   7  17      101.35      132.18     16.08 o
  -7   7  17      142.76      132.27     14.89 o
  -6   7  17       61.83       63.46     12.65 o
  -5   7  17       83.86       62.27     11.21 o
  -4   7  17      203.84      202.10     17.62 o
  -3   7  17      557.50      561.26     21.28 o
  -2   7  17      254.68      269.25     12.38 o
  -1   7  17      321.05      346.04     18.40 o
   0   7  17      688.87      712.62     16.92 o
   1   7  17      324.51      299.35     12.67 o
   2   7  17      253.87      252.41     12.08 o
   3   7  17      565.34      504.15     16.04 o
   4   7  17      202.79      192.62     14.89 o
   5   7  17       86.94       76.24     10.06 o
   6   7  17       62.40       66.29     11.90 o
   7   7  17      147.76      138.60     14.61 o
   8   7  17      100.27       88.96     13.82 o
   9   7  17      247.29      186.62     30.61 o
  10   7  17       67.67       84.56     42.88 o
  11   7  17       77.11       71.33     28.45 o
 -11   8  17        1.36       20.75     23.42 o
 -10   8  17       16.95       13.44     11.81 o
  -9   8  17       90.34       84.24     16.43 o
  -8   8  17       55.71       69.66     14.69 o
  -7   8  17       93.01       90.99     14.77 o
  -6   8  17      112.66      121.47     14.88 o
  -5   8  17      139.06      131.09     13.42 o
  -4   8  17      348.30      334.39     14.57 o
  -3   8  17       97.08       75.72     10.10 o
  -2   8  17      197.45      235.97     18.34 o
  -1   8  17     1917.11     1925.35     33.79 o
   0   8  17      343.15      374.84     13.67 o
   1   8  17     1942.57     1950.31     31.56 o
   2   8  17      196.70      214.04     14.77 o
   3   8  17       91.10       81.22      9.33 o
   4   8  17      344.18      320.53     15.96 o
   5   8  17      136.87      117.95     11.71 o
   6   8  17      113.67      109.34     11.24 o
   7   8  17       92.39      102.89     15.17 o
   8   8  17       56.68       69.49     17.28 o
   9   8  17       93.38       98.30     27.71 o
  10   8  17       16.72       11.89     22.00 o
  11   8  17        1.28       83.09     44.46 o
 -10   9  17       18.62       11.96     13.86 o
  -9   9  17       36.36       21.91     12.91 o
  -8   9  17       62.20       84.31     15.83 o
  -7   9  17        2.66       -1.35     11.72 o
  -6   9  17       70.94       63.56     13.16 o
  -5   9  17        3.53       -1.72      9.49 o
  -4   9  17       42.00       41.39     13.37 o
  -3   9  17      179.60      169.48     13.86 o
  -2   9  17        7.08       11.09      9.70 o
  -1   9  17      109.28      101.07     10.86 o
   0   9  17     1071.61     1068.90     24.05 o
   1   9  17      111.77      120.86     11.84 o
   2   9  17        6.67       15.05      7.91 o
   3   9  17      176.30      201.07     12.30 o
   4   9  17       44.20       38.02     10.18 o
   5   9  17        3.22       10.42      8.80 o
   6   9  17       69.65       74.59     16.69 o
   7   9  17        2.69        1.36      7.01 o
   8   9  17       59.43       76.41     17.36 o
   9   9  17       35.33       76.50     40.46 o
  10   9  17       19.31       23.77     40.32 o
 -10  10  17       94.13       92.03     20.16 o
  -9  10  17        8.62        8.07     12.94 o
  -8  10  17        1.41       23.49     13.26 o
  -7  10  17       26.20       35.44     13.52 o
  -6  10  17       56.02       35.16     17.94 o
  -5  10  17       28.27       37.47     12.28 o
  -4  10  17       34.97       24.79      8.88 o
  -3  10  17       72.82       73.84     11.09 o
  -2  10  17       90.32       85.72     12.56 o
  -1  10  17        2.49       -8.06      8.06 o
   0  10  17       20.65       18.72      9.25 o
   1  10  17        2.78        5.49      8.47 o
   2  10  17       86.61       65.12     10.40 o
   3  10  17       74.96       67.71     10.51 o
   4  10  17       35.23       25.82      9.78 o
   5  10  17       28.66       38.91     10.46 o
   6  10  17       59.25       44.77     10.38 o
   7  10  17       25.17       25.00      9.53 o
   8  10  17        1.64       -3.19     14.43 o
   9  10  17        8.79      -28.33     34.22 o
  10  10  17       93.71      129.23     48.94 o
  -9  11  17       30.90       39.74     21.99 o
  -8  11  17       82.44       92.13     19.94 o
  -7  11  17       19.09       26.07     14.15 o
  -6  11  17       31.90       63.85     17.37 o
  -5  11  17       12.28       18.54     15.47 o
  -4  11  17      256.58      276.54     15.15 o
  -3  11  17       13.01        5.91      9.06 o
  -2  11  17        2.59       -9.97      9.97 o
  -1  11  17       15.61       30.42     11.94 o
   0  11  17       47.26       44.86     12.03 o
   1  11  17       15.63       30.06      9.70 o
   2  11  17        2.95       -8.33      8.33 o
   3  11  17       13.62       29.97     10.40 o
   4  11  17      257.46      286.82     32.14 o
   5  11  17       12.74       29.75     11.50 o
   6  11  17       30.48       26.13     11.90 o
   7  11  17       17.79       26.46     23.01 o
   8  11  17       83.75      108.58     19.59 o
   9  11  17       30.41       80.22     43.83 o
  -8  12  17       23.92       35.61     20.76 o
  -7  12  17       16.88       37.30     17.31 o
  -6  12  17       41.37       55.66     18.99 o
  -5  12  17       68.99       41.43     15.55 o
  -4  12  17       26.85       15.01     11.49 o
  -3  12  17        6.79        5.72     10.33 o
  -2  12  17       73.70       74.36     15.53 o
  -1  12  17       95.58       92.89     17.31 o
   0  12  17       26.20       37.84     13.57 o
   1  12  17       94.86       88.83     14.06 o
   2  12  17       73.30       70.21     17.16 o
   3  12  17        7.31       24.86     11.55 o
   4  12  17       27.98       28.19     12.21 o
   5  12  17       66.53       41.00     12.13 o
   6  12  17       43.23       44.12     12.15 o
   7  12  17       17.43       24.77     11.82 o
   8  12  17       24.63       50.87     17.62 o
  -7  13  17        2.71       18.08     16.58 o
  -6  13  17        3.02       12.28     15.89 o
  -5  13  17       11.21       11.39     20.31 o
  -4  13  17       38.18       41.78     12.65 o
  -3  13  17       12.14       12.66     14.47 o
  -2  13  17      117.48      129.24     24.65 o
  -1  13  17      157.17      180.21     29.10 o
   0  13  17        8.56       27.51     15.59 o
   1  13  17      160.19      190.87     22.38 o
   2  13  17      116.44      120.76     16.46 o
   3  13  17       11.42        6.07     10.10 o
   4  13  17       38.62       51.02     14.51 o
   5  13  17       11.42        4.28     11.89 o
   6  13  17        3.27       -7.45     11.56 o
   7  13  17        2.76       32.95     12.60 o
  -6  14  17        4.82        3.05     19.96 o
  -5  14  17        3.81       -9.41     21.49 o
  -4  14  17       22.41        2.97     14.90 o
  -3  14  17       33.64       20.40     15.29 o
  -2  14  17       32.48       27.49     19.70 o
  -1  14  17       98.95       70.89     23.49 o
   0  14  17      344.90      345.27     29.29 o
   1  14  17       99.09      107.26     29.58 o
   2  14  17       32.05       44.55     14.97 o
   3  14  17       33.44       38.15     12.78 o
   4  14  17       22.84        2.12     13.14 o
   5  14  17        3.42        9.82     13.36 o
   6  14  17        4.59       25.26     14.62 o
  -5  15  17       37.30       36.78     23.28 o
  -4  15  17       19.10       19.00     14.00 o
  -3  15  17       16.97       -4.35     17.04 o
  -2  15  17       65.96       60.58     23.63 o
  -1  15  17        1.93        4.07     20.48 o
   0  15  17       43.36       54.08     19.17 o
   1  15  17        1.88       15.96     14.31 o
   2  15  17       66.02       98.83     18.37 o
   3  15  17       16.21       16.65     15.00 o
   4  15  17       19.66        0.70     13.83 o
   5  15  17       37.46       18.74     30.15 o
  -2  16  17        0.30      -17.95     17.95 o
  -1  16  17       15.86      -20.55     20.55 o
   0  16  17        1.14        6.45     22.65 o
   1  16  17       16.09       27.06     15.65 o
   2  16  17        0.37      -11.55     14.20 o
   0   0  18      424.29      415.68     19.34 o
   1   0  18      663.71      645.05     15.16 o
   2   0  18        1.41       20.13      6.03 o
   3   0  18      118.05       98.30      8.34 o
   4   0  18      365.05      373.72     13.46 o
   5   0  18      214.00      170.04     13.02 o
   6   0  18       28.91       41.10     10.23 o
   7   0  18       57.05       66.74     11.25 o
   8   0  18        0.05        1.77      8.12 o
   9   0  18       28.24       24.13      8.98 o
  10   0  18        0.90      -13.20     13.20 o
  11   0  18       88.49       81.41     21.53 o
  12   0  18      183.05      156.92     34.72 o
 -12   1  18       16.10       47.74     24.76 o
 -11   1  18        7.41       -0.51     15.27 o
 -10   1  18       11.48       15.65      8.60 o
  -9   1  18       29.10       32.72      8.84 o
  -8   1  18       53.51       32.09     10.05 o
  -7   1  18      109.34      130.59     12.88 o
  -6   1  18      113.22      101.84     12.99 o
  -5   1  18       60.93       41.76      9.57 o
  -4   1  18        5.03        5.16      6.19 o
  -3   1  18        6.62        7.24      5.49 o
  -2   1  18       30.51       23.04      6.26 o
  -1   1  18      108.25      132.80     15.59 o
   0   1  18      174.33      222.28     10.24 o
   1   1  18      105.01      122.41     10.02 o
   2   1  18       30.67       18.19      8.52 o
   3   1  18        5.66        2.81      9.36 o
   4   1  18        5.31        7.89      6.72 o
   5   1  18       59.21       38.49      5.89 o
   6   1  18      113.46      119.64     14.71 o
   7   1  18      110.38      119.22     11.70 o
   8   1  18       54.55       32.64     10.81 o
   9   1  18       29.74       13.43      8.52 o
  10   1  18       11.30       27.97     15.64 o
  11   1  18        7.20       18.84     18.98 o
  12   1  18       16.31       13.53     39.90 o
 -12   2  18        8.49       -0.51     19.67 o
 -11   2  18       18.72        5.51     15.70 o
 -10   2  18       55.03       61.97     11.70 o
  -9   2  18      163.12      134.64     13.22 o
  -8   2  18       23.04       25.60      9.95 o
  -7   2  18       31.83       27.54     12.68 o
  -6   2  18       25.23        1.86      9.18 o
  -5   2  18      467.93      437.55     20.11 o
  -4   2  18       73.24       76.04      8.12 o
  -3   2  18       70.47       98.07      7.91 o
  -2   2  18       43.79       40.05      8.77 o
  -1   2  18      317.57      323.18     11.69 o
   0   2  18      668.30      637.54     15.29 o
   1   2  18      306.78      304.59     11.41 o
   2   2  18       41.19       49.50     10.67 o
   3   2  18       74.65       98.95      8.99 o
   4   2  18       71.41       66.13      7.76 o
   5   2  18      470.36      452.55     16.85 o
   6   2  18       28.20       27.92      8.91 o
   7   2  18       34.09       31.93     10.07 o
   8   2  18       21.81       30.39      9.41 o
   9   2  18      164.11      148.12     14.02 o
  10   2  18       52.43       55.70     19.42 o
  11   2  18       20.01       47.59     19.97 o
  12   2  18        8.54       94.67     32.25 o
 -12   3  18        3.61       12.31     20.91 o
 -11   3  18        2.65       -0.75     15.16 o
 -10   3  18        3.60       -1.12     13.33 o
  -9   3  18       23.89       27.89     10.09 o
  -8   3  18        5.26        8.86      9.48 o
  -7   3  18       97.43       66.09     14.57 o
  -6   3  18      350.70      330.01     18.47 o
  -5   3  18      104.84      121.46     15.10 o
  -4   3  18     2132.92     2257.84     50.51 o
  -3   3  18      418.52      427.43     14.39 o
  -2   3  18      222.23      208.94     10.77 o
  -1   3  18      238.21      216.99      9.70 o
   0   3  18       14.32        3.36      5.82 o
   1   3  18      239.37      218.22      9.90 o
   2   3  18      225.00      211.95     11.15 o
   3   3  18      419.13      407.20     16.68 o
   4   3  18     2143.60     2251.74     30.81 o
   5   3  18      103.69      113.60      8.89 o
   6   3  18      353.40      342.30     16.21 o
   7   3  18       97.85       79.13     13.62 o
   8   3  18        4.93       13.49     11.35 o
   9   3  18       23.74       31.15     12.70 o
  10   3  18        3.59        5.98     17.26 o
  11   3  18        2.72        6.90     18.94 o
  12   3  18        3.88       24.48     50.03 o
 -12   4  18       26.66       44.72     25.90 o
 -11   4  18       12.05        4.93     16.83 o
 -10   4  18       28.43       29.85     11.12 o
  -9   4  18       34.58       53.45     13.15 o
  -8   4  18      129.71      140.27     14.62 o
  -7   4  18      843.29      852.32     26.94 o
  -6   4  18       63.60       37.98     11.44 o
  -5   4  18      200.83      218.32     16.38 o
  -4   4  18     1351.71     1339.89     23.74 o
  -3   4  18      587.63      588.78     29.23 o
  -2   4  18      899.46      861.96     18.97 o
  -1   4  18      187.85      181.95      9.96 o
   0   4  18      431.23      483.46     13.32 o
   1   4  18      197.84      198.05      9.84 o
   2   4  18      915.08      869.10     28.54 o
   3   4  18      591.32      617.55     17.57 o
   4   4  18     1364.43     1342.63     23.92 o
   5   4  18      204.32      203.91     10.93 o
   6   4  18       60.06       71.56     10.78 o
   7   4  18      846.65      855.55     25.04 o
   8   4  18      127.62      132.23     13.09 o
   9   4  18       36.47       46.09     10.55 o
  10   4  18       30.13       55.22     18.95 o
  11   4  18       11.93       19.71     23.07 o
  12   4  18       26.25       27.98     41.72 o
 -11   5  18       48.06       40.09     26.28 o
 -10   5  18        7.18       19.56     11.11 o
  -9   5  18      152.27      142.78     16.40 o
  -8   5  18       32.18       43.54     12.02 o
  -7   5  18      163.88      199.09     16.12 o
  -6   5  18      151.45      174.64     15.64 o
  -5   5  18       53.54       34.52     13.15 o
  -4   5  18      518.85      481.31     15.09 o
  -3   5  18      471.09      458.27     19.46 o
  -2   5  18      436.77      457.08     14.89 o
  -1   5  18     1297.49     1294.32     23.28 o
   0   5  18      168.03      166.90      9.51 o
   1   5  18     1304.88     1320.58     22.70 o
   2   5  18      439.01      494.01     15.82 o
   3   5  18      480.93      491.59     14.91 o
   4   5  18      519.84      480.79     18.01 o
   5   5  18       50.49       42.15      8.13 o
   6   5  18      149.74      169.83     14.14 o
   7   5  18      163.47      170.31     14.67 o
   8   5  18       32.26       31.99      9.97 o
   9   5  18      150.03      147.90     24.80 o
  10   5  18        6.99        7.54     22.64 o
  11   5  18       46.80       20.48     24.44 o
 -11   6  18       33.71       40.88     32.36 o
 -10   6  18        1.04        9.68     12.79 o
  -9   6  18      201.59      153.45     16.96 o
  -8   6  18       11.12       -0.14     11.34 o
  -7   6  18       13.80        8.90     10.14 o
  -6   6  18        5.22        1.06     10.21 o
  -5   6  18      156.19      130.03     14.39 o
  -4   6  18     1004.91     1043.45     22.05 o
  -3   6  18     1035.05     1098.88     23.05 o
  -2   6  18      837.78      917.48     20.55 o
  -1   6  18     6791.22     6702.36     65.52 o
   0   6  18      161.32      197.83     10.75 o
   1   6  18     6751.11     6788.08     70.88 o
   2   6  18      840.51      901.73     20.40 o
   3   6  18     1019.26     1063.95     20.86 o
   4   6  18      992.23     1012.97     24.58 o
   5   6  18      154.66      144.27     11.53 o
   6   6  18        4.87       -0.75     11.07 o
   7   6  18       15.23       13.71      9.59 o
   8   6  18       10.07       15.32     11.02 o
   9   6  18      204.94      214.52     31.93 o
  10   6  18        1.08        1.14     21.43 o
  11   6  18       32.46       44.29     26.67 o
 -11   7  18       17.05       47.15     51.05 o
 -10   7  18       14.09       30.18     15.37 o
  -9   7  18      124.52      136.05     16.47 o
  -8   7  18       13.33        6.47     11.68 o
  -7   7  18      137.58      161.63     16.45 o
  -6   7  18      104.44      106.04     14.62 o
  -5   7  18       24.58       37.85     12.93 o
  -4   7  18      108.17      106.27     12.09 o
  -3   7  18      591.99      566.82     18.71 o
  -2   7  18      359.60      359.42     13.98 o
  -1   7  18      260.60      258.55     13.70 o
   0   7  18        0.06        4.93      7.01 o
   1   7  18      256.28      276.89     13.31 o
   2   7  18      355.64      389.08     15.10 o
   3   7  18      587.01      637.59     17.93 o
   4   7  18      108.06       98.97     11.30 o
   5   7  18       24.12       39.93      9.08 o
   6   7  18      104.41      115.99     10.44 o
   7   7  18      135.75      124.98     20.27 o
   8   7  18       12.94       -5.44     16.86 o
   9   7  18      124.52      148.60     17.21 o
  10   7  18       14.40      -22.35     22.35 o
  11   7  18       17.16       36.95     43.26 o
 -10   8  18       12.52       42.52     15.39 o
  -9   8  18        1.57       16.59     12.61 o
  -8   8  18       41.66       37.80     16.88 o
  -7   8  18       46.20       46.40     13.95 o
  -6   8  18        0.51       -0.33     10.35 o
  -5   8  18       53.83       53.55     14.10 o
  -4   8  18       11.61       32.03      8.05 o
  -3   8  18      149.83      121.25     11.49 o
  -2   8  18      220.06      227.41     17.82 o
  -1   8  18     2189.29     2173.32     37.35 o
   0   8  18      421.75      469.23     17.56 o
   1   8  18     2188.78     2186.45     36.04 o
   2   8  18      227.58      266.31     13.92 o
   3   8  18      155.13      120.77     10.75 o
   4   8  18       11.05       19.32     11.58 o
   5   8  18       52.39       37.19      9.61 o
   6   8  18        0.32        9.72      7.97 o
   7   8  18       48.46       35.13     13.54 o
   8   8  18       41.45       69.49     17.27 o
   9   8  18        1.73       18.48     12.54 o
  10   8  18       12.82       74.47     41.86 o
 -10   9  18       16.10       25.78     15.08 o
  -9   9  18       33.89       36.69     14.37 o
  -8   9  18      104.90       93.37     21.97 o
  -7   9  18       31.63       49.77     14.39 o
  -6   9  18       79.95      103.68     15.67 o
  -5   9  18        4.19        5.14     11.06 o
  -4   9  18       46.39       44.66      9.43 o
  -3   9  18      185.85      213.84     14.03 o
  -2   9  18       35.55        8.49      9.26 o
  -1   9  18      225.79      209.18     14.54 o
   0   9  18      186.04      173.98     16.21 o
   1   9  18      226.67      210.59     14.23 o
   2   9  18       35.62       31.47      9.89 o
   3   9  18      183.00      195.07     20.32 o
   4   9  18       46.79       53.48     11.31 o
   5   9  18        4.63       17.06     10.43 o
   6   9  18       80.40       54.31     10.04 o
   7   9  18       30.21       53.77     18.04 o
   8   9  18      107.01      121.30     20.18 o
   9   9  18       33.48       69.45     39.93 o
  10   9  18       16.71       11.50     37.16 o
  -9  10  18       29.58       41.00     14.79 o
  -8  10  18        2.37        5.63     13.24 o
  -7  10  18        9.11        8.63     12.99 o
  -6  10  18       31.35       29.27     15.65 o
  -5  10  18        0.19        5.12     11.42 o
  -4  10  18       77.94       71.72     10.43 o
  -3  10  18       63.38       58.18     11.03 o
  -2  10  18       23.41       16.65     10.57 o
  -1  10  18       26.15        4.70     15.99 o
   0  10  18        1.01        3.25      9.85 o
   1  10  18       26.64       28.43      9.56 o
   2  10  18       22.62       33.49     11.94 o
   3  10  18       65.59       73.15     10.70 o
   4  10  18       78.03       69.56     12.18 o
   5  10  18        0.36       10.63     15.93 o
   6  10  18       31.36       47.37     12.48 o
   7  10  18        9.25       10.24      8.93 o
   8  10  18        2.33        9.78     15.79 o
   9  10  18       30.20       59.39     38.50 o
  -9  11  18       33.90       38.90     18.00 o
  -8  11  18       75.82       68.26     16.69 o
  -7  11  18       15.45       44.52     17.84 o
  -6  11  18       11.14       26.42     15.49 o
  -5  11  18       57.60       75.76     16.57 o
  -4  11  18       12.64       23.08     16.64 o
  -3  11  18       83.90      120.25     12.93 o
  -2  11  18        2.41       -2.70     11.27 o
  -1  11  18       22.82        5.13     10.72 o
   0  11  18       18.48        2.77     10.61 o
   1  11  18       22.98       27.18     10.65 o
   2  11  18        2.55       -2.36      9.09 o
   3  11  18       81.59      103.22     13.38 o
   4  11  18       13.08       21.56     11.68 o
   5  11  18       55.22       40.86     25.20 o
   6  11  18       11.14       17.09     25.75 o
   7  11  18       16.37       24.79     10.70 o
   8  11  18       77.12       61.10     18.55 o
  -8  12  18       66.14       96.62     30.92 o
  -7  12  18        9.84       24.58     26.67 o
  -6  12  18       60.60       68.15     29.19 o
  -5  12  18       29.69       27.52     16.44 o
  -4  12  18       41.76       20.25     11.20 o
  -3  12  18       28.17       38.20     15.47 o
  -2  12  18       81.24      113.16     18.09 o
  -1  12  18        7.87       -6.07     26.96 o
   0  12  18        0.56       -6.24     12.14 o
   1  12  18        8.10        7.00     12.08 o
   2  12  18       81.72      113.50     15.47 o
   3  12  18       28.68       41.12     12.70 o
   4  12  18       40.20       31.62     15.04 o
   5  12  18       29.77       31.83     13.60 o
   6  12  18       60.40       33.00     12.98 o
   7  12  18        9.35       10.39     11.56 o
   8  12  18       64.80       74.27     20.06 o
  -7  13  18        3.06       16.54     28.06 o
  -6  13  18       29.39       49.86     20.94 o
  -5  13  18       27.48       38.54     43.26 o
  -4  13  18       33.82       35.90     12.02 o
  -3  13  18       30.59       41.72     20.48 o
  -2  13  18       25.90        3.76     14.99 o
  -1  13  18      157.07      146.90     28.96 o
   0  13  18        2.42       13.24     14.08 o
   1  13  18      157.08      174.84     24.14 o
   2  13  18       24.60       16.80     13.27 o
   3  13  18       30.61       -1.43     12.71 o
   4  13  18       31.90       54.43     17.02 o
   5  13  18       26.99        9.88     14.49 o
   6  13  18       29.29       22.87     15.01 o
   7  13  18        2.77       11.51     12.27 o
  -5  14  18        2.07        7.05     21.13 o
  -4  14  18       16.87        5.16     12.84 o
  -3  14  18       13.25       -2.72     14.78 o
  -2  14  18       11.30       23.91     18.37 o
  -1  14  18        9.13       23.98     21.11 o
   0  14  18       80.65      121.54     33.34 o
   1  14  18        8.84       12.49     15.31 o
   2  14  18       11.32       18.33     13.91 o
   3  14  18       13.39       14.98     14.01 o
   4  14  18       17.03       32.90     19.14 o
   5  14  18        1.99       -1.87     14.08 o
  -4  15  18       45.83       25.49     14.73 o
  -3  15  18      100.18      134.07     25.17 o
  -2  15  18       38.16       35.48     21.04 o
  -1  15  18        2.62        2.45     21.25 o
   0  15  18        0.19       15.81     17.44 o
   1  15  18        2.58        5.82     13.95 o
   2  15  18       37.35       46.58     16.80 o
   3  15  18      102.15      106.16     18.59 o
   4  15  18       45.29       41.61     18.92 o
   1   0  19      157.83      168.60     13.38 o
   2   0  19     1748.57     1559.51     24.76 o
   3   0  19      188.10      156.99     10.71 o
   4   0  19       46.24       33.08      7.45 o
   5   0  19       14.17        8.50      5.17 o
   6   0  19        7.18        8.44      9.30 o
   7   0  19       19.34       20.02      9.77 o
   8   0  19      184.24      184.42     19.90 o
   9   0  19       37.87       69.24     12.45 o
  10   0  19       15.61       18.66      9.29 o
  11   0  19       10.69        6.20     16.67 o
  12   0  19      250.19      305.38     61.64 o
 -12   1  19       98.05       81.05     25.50 o
 -11   1  19       88.15       86.33     19.51 o
 -10   1  19       11.04       19.23     11.63 o
  -9   1  19       31.11       23.89     13.83 o
  -8   1  19       77.26       71.79     11.86 o
  -7   1  19       25.60       11.07      9.69 o
  -6   1  19       30.13       22.72     10.48 o
  -5   1  19      126.68      183.55     15.46 o
  -4   1  19      307.21      271.41     13.69 o
  -3   1  19       62.74       40.69     10.57 o
  -2   1  19       54.89       64.69      7.94 o
  -1   1  19      730.60      732.52     16.65 o
   0   1  19      176.61      134.12      9.83 o
   1   1  19      739.72      719.01     16.59 o
   2   1  19       50.27       52.61      7.88 o
   3   1  19       64.40       62.42      8.60 o
   4   1  19      297.67      272.60     19.80 o
   5   1  19      125.67      168.14     13.05 o
   6   1  19       29.40       36.13      9.39 o
   7   1  19       24.59       27.75      9.18 o
   8   1  19       80.55       69.71     11.42 o
   9   1  19       29.49       20.07     11.06 o
  10   1  19       11.83       17.59     15.78 o
  11   1  19       87.59       84.74     23.35 o
  12   1  19       97.02      105.92     35.48 o
 -12   2  19       11.82      -19.05     19.05 o
 -11   2  19       29.99       34.16     17.89 o
 -10   2  19       37.86       18.17     10.67 o
  -9   2  19        6.29       -9.77     13.98 o
  -8   2  19       50.29       53.81     12.12 o
  -7   2  19        2.49        3.06     12.18 o
  -6   2  19       86.62       79.30     12.49 o
  -5   2  19       12.87       22.33     10.55 o
  -4   2  19      312.80      280.35     15.46 o
  -3   2  19      400.79      438.15     15.08 o
  -2   2  19      193.54      214.41     10.97 o
  -1   2  19       61.53       62.73      7.90 o
   0   2  19      271.71      270.13     12.26 o
   1   2  19       60.63       62.35      7.50 o
   2   2  19      194.96      211.88     12.16 o
   3   2  19      399.44      410.22     16.49 o
   4   2  19      321.81      303.36     19.15 o
   5   2  19       12.49       -3.71      6.29 o
   6   2  19       86.84       81.33     11.20 o
   7   2  19        2.42       12.73      8.86 o
   8   2  19       49.65       45.47     10.06 o
   9   2  19        6.05       -6.76     14.96 o
  10   2  19       37.67       15.05     18.42 o
  11   2  19       29.95       21.07     20.56 o
  12   2  19       11.65       24.46     30.07 o
 -11   3  19        9.26        8.24     16.64 o
 -10   3  19       33.07       19.04     11.78 o
  -9   3  19       82.98       89.60     14.66 o
  -8   3  19       30.34       18.06     10.49 o
  -7   3  19       53.85       52.35     15.00 o
  -6   3  19       12.70       15.74     10.18 o
  -5   3  19      212.31      255.24     17.42 o
  -4   3  19     2163.74     1991.91     36.60 o
  -3   3  19      610.07      621.61     16.19 o
  -2   3  19     1888.52     1949.15     28.31 o
  -1   3  19       22.52       13.13      5.90 o
   0   3  19        6.90       -0.39      5.51 o
   1   3  19       25.02       27.49      6.13 o
   2   3  19     1874.63     1932.69     38.16 o
   3   3  19      600.55      624.74     17.07 o
   4   3  19     2165.79     2034.21     31.44 o
   5   3  19      209.48      236.11     11.97 o
   6   3  19       10.95       16.07      8.48 o
   7   3  19       54.98       49.44     10.14 o
   8   3  19       30.25       32.92     10.11 o
   9   3  19       81.48       73.12     13.13 o
  10   3  19       33.80       39.96     19.78 o
  11   3  19        9.65       38.76     30.94 o
 -11   4  19       40.15       75.27     28.40 o
 -10   4  19        4.55        1.92     13.94 o
  -9   4  19       95.42       90.09     15.25 o
  -8   4  19      169.53      142.31     20.47 o
  -7   4  19       93.93       95.56     13.92 o
  -6   4  19       97.91      108.37     16.98 o
  -5   4  19      934.82      866.87     27.66 o
  -4   4  19      396.76      376.53     16.18 o
  -3   4  19      892.07      949.03     22.41 o
  -2   4  19      457.98      491.82     15.32 o
  -1   4  19      104.26      111.31     11.28 o
   0   4  19        0.78       -1.12      5.56 o
   1   4  19      108.04      101.31      9.52 o
   2   4  19      458.41      495.69     25.88 o
   3   4  19      888.33      900.67     20.15 o
   4   4  19      394.20      359.66     14.74 o
   5   4  19      926.89      887.60     35.14 o
   6   4  19       97.84      106.57     13.42 o
   7   4  19       92.90       97.09     13.01 o
   8   4  19      167.46      176.08     14.59 o
   9   4  19       94.09      124.94     24.54 o
  10   4  19        4.44       -1.18     19.01 o
  11   4  19       39.33       95.58     63.95 o
 -11   5  19       31.72       36.64     26.32 o
 -10   5  19        0.56       12.87     16.29 o
  -9   5  19       20.46       11.03     12.58 o
  -8   5  19       79.99      110.30     16.16 o
  -7   5  19      155.98      146.13     15.60 o
  -6   5  19      159.89      149.10     15.33 o
  -5   5  19       79.89       78.31     13.27 o
  -4   5  19      639.93      643.32     23.72 o
  -3   5  19      295.91      323.68     16.42 o
  -2   5  19     2888.29     2979.04     41.40 o
  -1   5  19      126.88      131.90     11.12 o
   0   5  19       26.77       26.84      7.24 o
   1   5  19      129.53      117.02     10.63 o
   2   5  19     2888.94     2848.30     36.49 o
   3   5  19      295.64      324.02     13.77 o
   4   5  19      650.20      604.57     18.90 o
   5   5  19       83.95       87.43     10.24 o
   6   5  19      160.49      159.29     13.66 o
   7   5  19      155.33      131.82     15.16 o
   8   5  19       82.28      114.38     13.96 o
   9   5  19       21.41       -6.24     17.83 o
  10   5  19        0.55      -18.36     24.61 o
  11   5  19       31.85       21.11     39.90 o
 -11   6  19       58.73       33.35     25.44 o
 -10   6  19        2.19       -7.34     11.31 o
  -9   6  19       80.40       73.86     14.90 o
  -8   6  19       73.48       54.56     14.54 o
  -7   6  19        7.66       18.93     11.29 o
  -6   6  19       54.64       82.33     13.73 o
  -5   6  19       38.40       45.87     13.34 o
  -4   6  19      119.61      123.27     10.57 o
  -3   6  19      545.00      583.55     19.18 o
  -2   6  19       80.01       87.62      9.34 o
  -1   6  19      539.84      541.83     17.96 o
   0   6  19      319.73      263.59     12.93 o
   1   6  19      534.12      491.31     16.39 o
   2   6  19       79.29       94.70     11.39 o
   3   6  19      543.72      553.05     16.39 o
   4   6  19      118.91      109.14     15.08 o
   5   6  19       39.87       36.10     11.31 o
   6   6  19       54.24       63.11      8.49 o
   7   6  19        7.34       28.93     18.88 o
   8   6  19       71.84       61.72     26.40 o
   9   6  19       82.35       97.05     15.08 o
  10   6  19        2.12        7.62     22.32 o
  11   6  19       58.10       81.06     43.69 o
 -10   7  19       16.57       28.11     13.73 o
  -9   7  19       89.86       86.35     15.81 o
  -8   7  19       42.69       39.40     14.29 o
  -7   7  19       47.89       31.00     13.31 o
  -6   7  19       14.03       21.84     11.71 o
  -5   7  19       54.12       37.31     25.73 o
  -4   7  19       58.59       63.45      9.42 o
  -3   7  19      260.80      265.51     14.55 o
  -2   7  19      105.35      138.01     11.17 o
  -1   7  19       62.23       78.81     10.94 o
   0   7  19       36.06       26.85     10.44 o
   1   7  19       63.80       70.31     10.10 o
   2   7  19      110.14      118.12     11.12 o
   3   7  19      265.37      287.16     15.82 o
   4   7  19       56.09       78.09     13.80 o
   5   7  19       54.33       62.75     10.14 o
   6   7  19       14.52       17.78      7.62 o
   7   7  19       49.99       44.77     18.44 o
   8   7  19       40.80       67.95     18.63 o
   9   7  19       89.93       99.09     31.62 o
  10   7  19       16.00       68.23     43.97 o
 -10   8  19        2.52       13.21     14.44 o
  -9   8  19       79.61       76.69     16.27 o
  -8   8  19        5.53       17.32     18.07 o
  -7   8  19        7.55       22.82     13.15 o
  -6   8  19       15.86        3.88     17.60 o
  -5   8  19        1.43       -3.86     11.87 o
  -4   8  19       40.23       37.20      9.01 o
  -3   8  19       32.10       23.88      8.82 o
  -2   8  19       22.85       23.45     16.67 o
  -1   8  19      369.85      320.13     15.56 o
   0   8  19        4.67       -7.92      7.92 o
   1   8  19      368.17      334.91     16.19 o
   2   8  19       22.64       14.61      8.76 o
   3   8  19       33.74       35.22      8.58 o
   4   8  19       41.96       43.65     10.52 o
   5   8  19        1.47        3.96      8.50 o
   6   8  19       16.28       22.21      8.81 o
   7   8  19        8.13        9.12     15.85 o
   8   8  19        6.13       39.96     16.68 o
   9   8  19       79.57      118.02     17.44 o
  10   8  19        2.42        3.30     39.83 o
  -9   9  19      124.05      119.70     18.13 o
  -8   9  19      103.94      148.38     25.86 o
  -7   9  19       48.94       24.74     15.66 o
  -6   9  19      193.66      233.39     24.00 o
  -5   9  19        9.35        0.36     12.39 o
  -4   9  19       29.87       35.37      8.99 o
  -3   9  19       35.90       18.70     11.25 o
  -2   9  19        0.53       -6.59     13.06 o
  -1   9  19      107.28      104.71     14.11 o
   0   9  19       75.38       70.47     13.04 o
   1   9  19      110.94      130.50     12.90 o
   2   9  19        0.25        3.68      8.20 o
   3   9  19       36.07       26.26      9.28 o
   4   9  19       29.50       23.00     10.20 o
   5   9  19       10.39       22.08     17.14 o
   6   9  19      191.60      188.04     22.32 o
   7   9  19       47.72       40.11     18.16 o
   8   9  19      104.27      119.68     20.59 o
   9   9  19      121.78      100.10     26.68 o
  -9  10  19        2.02       17.50     22.40 o
  -8  10  19       18.65       39.79     16.28 o
  -7  10  19        5.01        8.21     15.60 o
  -6  10  19        6.24        2.84     14.82 o
  -5  10  19        7.54       25.11     16.47 o
  -4  10  19      193.27      185.10     13.43 o
  -3  10  19      154.55      135.00     13.06 o
  -2  10  19        3.06       -2.64     10.68 o
  -1  10  19       10.93       18.60     10.77 o
   0  10  19       14.63        9.43     10.58 o
   1  10  19       11.42        6.89      9.52 o
   2  10  19        2.72        9.63      9.04 o
   3  10  19      152.65      136.39     13.46 o
   4  10  19      192.07      209.55     21.95 o
   5  10  19        7.05        8.21     11.96 o
   6  10  19        6.35        5.44     10.83 o
   7  10  19        5.01        2.07      8.97 o
   8  10  19       18.58       30.70     17.80 o
   9  10  19        2.03        6.94     38.22 o
  -8  11  19       23.44       52.64     18.54 o
  -7  11  19       17.62       41.25     17.65 o
  -6  11  19       58.25       67.31     19.60 o
  -5  11  19       85.88       47.06     17.88 o
  -4  11  19       13.65        4.26      9.26 o
  -3  11  19       43.14       41.38     13.56 o
  -2  11  19        0.40      -10.29     11.89 o
  -1  11  19       16.90       15.58     13.66 o
   0  11  19       30.02       25.57     12.39 o
   1  11  19       18.21       32.08     10.86 o
   2  11  19        0.38       17.68     11.06 o
   3  11  19       44.95       60.77     14.10 o
   4  11  19       13.47        3.11     11.72 o
   5  11  19       87.96       83.60     15.67 o
   6  11  19       58.43       68.43     14.42 o
   7  11  19       16.96       17.16     10.74 o
   8  11  19       23.94       38.07     18.13 o
  -7  12  19       14.86       35.86     17.76 o
  -6  12  19       48.66       62.54     19.23 o
  -5  12  19       47.00       70.63     19.74 o
  -4  12  19        5.19       13.00     17.24 o
  -3  12  19       18.49       31.95     31.91 o
  -2  12  19       17.14       22.29     20.34 o
  -1  12  19       62.99       82.23     32.15 o
   0  12  19       11.88       -0.74     12.89 o
   1  12  19       62.04       42.88     16.06 o
   2  12  19       17.19        6.86     18.70 o
   3  12  19       18.48       43.99     15.30 o
   4  12  19        5.96       22.53     14.87 o
   5  12  19       45.75       58.61     22.13 o
   6  12  19       48.43       25.59     16.18 o
   7  12  19       14.52       13.21     11.88 o
  -6  13  19       35.02       31.33     21.78 o
  -5  13  19       13.96       25.79     20.55 o
  -4  13  19       79.18       61.84     13.98 o
  -3  13  19       12.53        2.17     14.49 o
  -2  13  19       16.92       18.18     17.99 o
  -1  13  19       73.46       98.38     26.58 o
   0  13  19       16.52       25.09     16.72 o
   1  13  19       73.15       55.91     15.56 o
   2  13  19       17.93        3.35     12.78 o
   3  13  19       12.74       11.50     13.36 o
   4  13  19       79.69       77.55     29.17 o
   5  13  19       14.08       28.83     16.21 o
   6  13  19       35.83       17.42     36.32 o
  -5  14  19       34.02       50.09     25.02 o
  -4  14  19        8.37        7.33     12.30 o
  -3  14  19       10.76        2.06     15.55 o
  -2  14  19       16.24       10.73     18.51 o
  -1  14  19       28.12        1.54     20.55 o
   0  14  19        0.00       -3.28     15.83 o
   1  14  19       28.04       50.57     16.77 o
   2  14  19       17.03      -15.29     15.29 o
   3  14  19       11.27       -4.44     13.15 o
   4  14  19        8.28       -4.72     15.67 o
   5  14  19       34.32       46.86     23.28 o
  -2  15  19       56.46       92.63     25.73 o
  -1  15  19       14.30       10.52     23.21 o
   0  15  19      111.20      131.59     24.18 o
   1  15  19       14.69        1.02     14.68 o
   2  15  19       57.37       84.29     25.67 o
   0   0  20     1830.83     1943.38     41.58 o
   1   0  20       63.39       57.58      8.16 o
   2   0  20      169.84      197.97     12.13 o
   3   0  20       67.69       71.30      9.06 o
   4   0  20      195.84      159.68     12.45 o
   5   0  20       13.12        2.89      7.38 o
   6   0  20        6.00       18.13     10.43 o
   7   0  20        4.49        4.17      9.72 o
   8   0  20        1.54      -11.08     11.08 o
   9   0  20       22.43       17.95     11.74 o
  10   0  20        0.11       -0.73     10.00 o
  11   0  20        0.03      -19.97     20.17 o
 -11   1  20       31.15       -2.73     24.71 o
 -10   1  20       47.54       53.65     11.82 o
  -9   1  20       17.73       25.75     11.72 o
  -8   1  20      174.21      220.09     16.37 o
  -7   1  20       14.22        2.13     10.40 o
  -6   1  20      306.53      291.86     19.54 o
  -5   1  20       50.24       47.57     17.85 o
  -4   1  20       37.66       15.47      7.65 o
  -3   1  20      243.01      236.89     12.30 o
  -2   1  20      251.67      239.65     11.80 o
  -1   1  20      344.09      325.82     13.28 o
   0   1  20      469.54      456.33     15.44 o
   1   1  20      342.83      317.74     14.39 o
   2   1  20      244.44      224.76     12.59 o
   3   1  20      245.42      251.95     13.72 o
   4   1  20       36.37       19.43      7.91 o
   5   1  20       48.71       48.88     10.69 o
   6   1  20      297.56      325.36     20.12 o
   7   1  20       13.47        6.83      9.20 o
   8   1  20      173.56      213.24     15.00 o
   9   1  20       17.29       16.88     11.17 o
  10   1  20       49.46       58.91     11.22 o
  11   1  20       32.05       33.15     21.14 o
 -11   2  20       13.79       23.08     42.92 o
 -10   2  20       46.44       47.91     12.19 o
  -9   2  20      115.76      174.85     18.49 o
  -8   2  20       53.13       61.56     12.93 o
  -7   2  20       57.25      100.61     24.53 o
  -6   2  20      122.91      119.23     14.84 o
  -5   2  20       87.00       52.41     18.93 o
  -4   2  20      162.90      147.85     11.96 o
  -3   2  20      511.40      541.29     16.66 o
  -2   2  20      316.98      309.03     12.91 o
  -1   2  20      126.64      125.12     10.66 o
   0   2  20       93.27      123.65      9.88 o
   1   2  20      121.38      105.37     10.34 o
   2   2  20      317.93      315.53     14.16 o
   3   2  20      508.47      486.13     16.49 o
   4   2  20      162.24      146.89     11.93 o
   5   2  20       89.78       86.35      9.19 o
   6   2  20      123.54      105.07     13.48 o
   7   2  20       57.51       76.06     11.74 o
   8   2  20       53.75       58.07     11.00 o
   9   2  20      116.92      127.87     15.66 o
  10   2  20       46.23       61.60     11.36 o
  11   2  20       14.08       10.09     43.40 o
 -11   3  20       56.63       90.74     29.11 o
 -10   3  20      113.44      130.20     21.96 o
  -9   3  20       29.90       27.79     13.93 o
  -8   3  20      119.11      115.98     31.18 o
  -7   3  20       56.52       50.73     12.33 o
  -6   3  20        3.73        9.43     10.48 o
  -5   3  20      198.75      182.55     18.72 o
  -4   3  20      463.19      470.82     18.85 o
  -3   3  20      465.38      484.35     16.20 o
  -2   3  20      189.82      172.86     13.88 o
  -1   3  20      221.26      237.32     11.90 o
   0   3  20      100.88      100.56      8.99 o
   1   3  20      226.26      229.95     12.05 o
   2   3  20      190.93      158.59     10.93 o
   3   3  20      455.76      463.18     15.45 o
   4   3  20      463.00      448.51     17.36 o
   5   3  20      204.92      207.80     12.84 o
   6   3  20        4.00       17.20     10.45 o
   7   3  20       58.95       72.98     12.07 o
   8   3  20      121.45      138.16     22.95 o
   9   3  20       28.62        0.51     18.94 o
  10   3  20      114.12      142.87     25.67 o
  11   3  20       55.19       86.22     29.65 o
 -11   4  20       32.50       63.34     28.79 o
 -10   4  20       23.66       53.38     13.31 o
  -9   4  20        0.84        0.52     11.32 o
  -8   4  20      218.37      242.06     19.90 o
  -7   4  20       29.35       32.80     12.02 o
  -6   4  20      101.55      133.56     18.14 o
  -5   4  20      230.27      209.14     19.72 o
  -4   4  20      122.01      121.39     11.17 o
  -3   4  20      194.13      250.49     13.95 o
  -2   4  20       43.09       31.34      7.66 o
  -1   4  20      358.95      340.11     14.76 o
   0   4  20        0.29        5.63      6.44 o
   1   4  20      356.67      312.64     13.66 o
   2   4  20       43.27       36.42     10.81 o
   3   4  20      193.60      249.58     12.74 o
   4   4  20      117.23      128.74     11.72 o
   5   4  20      231.64      242.58     12.87 o
   6   4  20       99.56      116.19     14.07 o
   7   4  20       30.09       49.85     13.51 o
   8   4  20      215.21      235.47     29.51 o
   9   4  20        0.90       25.69     19.47 o
  10   4  20       23.49       61.75     22.81 o
  11   4  20       33.14       87.25     36.01 o
 -11   5  20       32.73        8.11     36.88 o
 -10   5  20       25.89       37.78     13.04 o
  -9   5  20       15.69       25.83     12.58 o
  -8   5  20       35.93       45.88     14.24 o
  -7   5  20      207.55      207.74     27.55 o
  -6   5  20      214.15      204.63     17.24 o
  -5   5  20      237.26      237.42     20.20 o
  -4   5  20       25.02       18.83      8.01 o
  -3   5  20      109.35      127.26     11.61 o
  -2   5  20       74.67       89.58      9.47 o
  -1   5  20       26.05       18.33      7.82 o
   0   5  20      666.97      673.14     18.28 o
   1   5  20       25.48       19.50      7.95 o
   2   5  20       80.42       80.38      9.43 o
   3   5  20      112.64      128.40     11.85 o
   4   5  20       26.16       27.94      9.51 o
   5   5  20      236.80      255.67     14.14 o
   6   5  20      211.19      185.64     10.58 o
   7   5  20      206.39      205.69     19.22 o
   8   5  20       36.31       48.69     16.29 o
   9   5  20       15.48       26.02     12.69 o
  10   5  20       26.17       31.73     26.12 o
  11   5  20       33.89       30.50     42.56 o
 -10   6  20        8.66       28.41     13.24 o
  -9   6  20       31.27       18.05     14.91 o
  -8   6  20       21.02       25.86     13.94 o
  -7   6  20       82.96       72.72     15.58 o
  -6   6  20      237.42      240.08     33.59 o
  -5   6  20       28.07       25.28     12.65 o
  -4   6  20       85.55      106.58     11.94 o
  -3   6  20      412.21      419.50     17.25 o
  -2   6  20       28.19       33.70      8.28 o
  -1   6  20      472.41      458.26     17.19 o
   0   6  20       36.40       35.88     15.58 o
   1   6  20      466.57      472.78     17.50 o
   2   6  20       28.32       32.49      8.69 o
   3   6  20      414.84      383.25     16.22 o
   4   6  20       88.46       61.25     10.75 o
   5   6  20       27.77       36.35     10.33 o
   6   6  20      236.55      245.99     14.66 o
   7   6  20       83.00       66.65     17.76 o
   8   6  20       22.42       24.39     15.97 o
   9   6  20       31.62       31.77     14.97 o
  10   6  20        8.78       19.84     35.83 o
 -10   7  20       24.65       25.13     15.42 o
  -9   7  20        2.18        9.27     13.33 o
  -8   7  20       25.13       24.05     13.50 o
  -7   7  20       29.84       18.22     16.82 o
  -6   7  20       34.53       32.17     13.69 o
  -5   7  20       82.41      106.05     24.06 o
  -4   7  20       18.54       37.26     12.65 o
  -3   7  20       93.81       93.17     11.37 o
  -2   7  20       41.65       51.30     10.34 o
  -1   7  20      852.73      820.98     27.65 o
   0   7  20       19.96       11.99     10.02 o
   1   7  20      843.82      868.00     24.28 o
   2   7  20       40.32       64.11      9.71 o
   3   7  20       90.66       97.10     11.42 o
   4   7  20       18.51       30.05      9.57 o
   5   7  20       79.68      103.99     11.78 o
   6   7  20       35.53       20.96     14.12 o
   7   7  20       28.66       25.10     18.68 o
[truncated: 78,110 more chars]
